# Supplementary material for: Integrated Transcriptome and Multiple Activated Pathways in Endometrial Cancer
Source: Front Genet. 2021 Dec 3;12:680331. doi: 10.3389/fgene.2021.680331 (PMC8678463; doi:10.3389/fgene.2021.680331)
Supplement: Supplementary file 1 [file Table2.XLSX]

## Sheet: Sheet1
Table 3 Top 20 downregulated genes
gene_id	log2FoldChange	pValue	product
EPHA5	-7.17216	9.63601e-16	EPH receptor A5
MMP26	-6.12023	1.59161e-14	matrix metallopeptidase 26
PENK	-8.34808	8.70035e-14	proenkephalin
NRXN1	-7.43539	4.03538e-13	neurexin 1
KIAA1210	-4.85574	1.25084e-11	KIAA1210
CACNA1G	-4.67635	2.63133e-11	calcium voltage-gated channel subunit alpha1 G
P2RY14	-4.35141	5.57324e-10	purinergic receptor P2Y14
OGN	-3.97502	8.88834e-10	osteoglycin
ROBO3	-5.28297	9.47711e-10	roundabout guidance receptor 3
ADAMTS16	-4.19653	1.11704e-09	ADAM metallopeptidase with thrombospondin type 1 motif 16
PKD1L2	-4.37398	1.1711e-09	polycystin 1 like 2 (gene/pseudogene)
CCBE1	-4.02496	4.39196e-09	collagen and calcium binding EGF domains 1
NLGN1	-4.16419	5.61756e-09	neuroligin 1
VWC2	-4.89443	7.96919e-09	von Willebrand factor C domain containing 2
PCSK5	-3.65263	1.19964e-08	proprotein convertase subtilisin/kexin type 5
ECM1	-3.78148	1.82637e-08	extracellular matrix protein 1
PGBD5	-4.58749	1.91045e-08	piggyBac transposable element derived 5
MMP16	-3.50208	3.68907e-08	matrix metallopeptidase 16
OVGP1	-3.47703	4.78915e-08	oviductal glycoprotein 1
OLFM1	-3.85034	6.94569e-08	olfactomedin 1
