# Supplementary material for: Integrated Transcriptome and Multiple Activated Pathways in Endometrial Cancer
Source: Front Genet. 2021 Dec 3;12:680331. doi: 10.3389/fgene.2021.680331 (PMC8678463; doi:10.3389/fgene.2021.680331)
Supplement: Supplementary file 2 [file Table3.XLSX]

## Sheet: Sheet1
Table 4 qRT-PCR primer sequences
Gene symbol	Forward primer (5′-3′)	Reverse primer (5′-3′)
ID1	CGTGCTGCTCTACGACATGA	CGACACAAGATGCGATCGTCC
GDF7	TGATGTCGCTTTACCGGAGC	TGGACACGTCGAACAGGAAG
GDF5	CACGAGAAAGCCCTGTTCCT	CCAGCCCATGTCCTTGAAGT
INHBA	GGAGTGTGATGGCAAGGTCA	ACATGGGTCTCAGCTTGGTG
TGF-beta	ATGGTTGTTTCCAGTTTGGTCAC	CAAGGAACTTCACAAGAGCAGTC
WNT4	TCGTCTTCGCCGTCTTCTCAG	GAGTCGAGTGTGGAGCAGTT
SMAD9	AGACATTCCAGGCTTCCTCC	ATAGTTGCAGTTCCGGCTCT
WNT5A	TTTGGCAGGGTGATGCAGAT	TTGGCAAAGCGGTAGCCATA
ERBB4	ACAGGCTACGTGTTAGTGGC	GCAACGTCCACATCCTGAAC
IGF1	ATCTCTTCTACCTGGCGCTG	CGCAATACATCTCCAGCCTC
Actinb	AATGAGCTGCGTGTGGCTC	ATAGCACAGCCTGGATAGCAAC
