# Supplementary material for: Integrated Transcriptome and Multiple Activated Pathways in Endometrial Cancer
Source: Front Genet. 2021 Dec 3;12:680331. doi: 10.3389/fgene.2021.680331 (PMC8678463; doi:10.3389/fgene.2021.680331)
Supplement: Supplementary file 3 [file Table4.XLSX]

## Sheet: Sheet1
Table 1 Clinical-pathologic characteristics of patients
Patient ID	Age	Pathological type	Histological grade	TNM stage	Tumour size	Depth of myometrial invasion	Lymph node metastasis
EC 4	55	Endometrioid carcinoma	Moderately differentiated	IIIC2	>2cm	<1/2	Yes
EC 6	53	Endometrioid carcinoma	Moderately differentiated	II	>2cm	<1/2	No
EC 9	61	Endometrioid carcinoma	Poorly differentiated	II	<2cm	<1/2	No
EC 19	53	Endometrioid carcinoma	Well differentiated	IA	>2cm	<1/2	No
EC 20	41	Endometrioid carcinoma	Well differentiated	IB	>2cm	≥1/2	No
