# Supplementary material for: Integrated Transcriptome and Multiple Activated Pathways in Endometrial Cancer
Source: Front Genet. 2021 Dec 3;12:680331. doi: 10.3389/fgene.2021.680331 (PMC8678463; doi:10.3389/fgene.2021.680331)
Supplement: Supplementary file 4 [file Table1.XLSX]

## Sheet: Sheet1
Table 2 Top 20 upregulated genes
gene_id	log2FoldChange	pValue	product
DKK4	9.4949	1.03501e-21	dickkopf WNT signaling pathway inhibitor 4
CXCL5	7.06886	1.98331e-18	C-X-C motif chemokine ligand 5
KRT6A	8.4041	5.50575e-18	keratin 6A
JCHAIN	6.06198	6.50167e-17	joining chain of multimeric IgA and IgM
IGLL5	5.86192	4.14202e-14	immunoglobulin lambda like polypeptide 5
MYH11	5.06142	5.24677e-13	myosin heavy chain 11
DES	5.77609	2.14764e-12	desmin
GRIA2	4.73036	4.74302e-12	glutamate ionotropic receptor AMPA type subunit 2
CAPN13	5.35977	1.36737e-10	calpain 13
TMC5	4.17617	3.41456e-10	transmembrane channel like 5
LTF	4.09384	6.287e-10	lactotransferrin
CXCL9	4.88148	8.34863e-10	C-X-C motif chemokine ligand 9
CFB	3.87429	1.7312e-09	complement factor B
HLA-DRB5	3.94548	1.9322e-09	major histocompatibility complex, class II, DR beta 5
CHL1	4.12849	2.38139e-09	cell adhesion molecule L1 like
TFAP2A	5.88843	2.53204e-09	transcription factor AP-2 alpha
SPP1	3.82436	3.58956e-09	secreted phosphoprotein 1
COL8A1	5.77407	4.61785e-09	collagen type VIII alpha 1 chain
S100A9	4.45916	9.04614e-09	S100 calcium binding protein A9
HS3ST3A1	6.0851	9.92632e-09	heparan sulfate-glucosamine 3-sulfotransferase 3A1
