# Supplementary material for: Integrated Transcriptome and Multiple Activated Pathways in Endometrial Cancer
Source: Front Genet. 2021 Dec 3;12:680331. doi: 10.3389/fgene.2021.680331 (PMC8678463; doi:10.3389/fgene.2021.680331)
Supplement: Supplementary file 5 [file Table5.XLSX]

## Sheet: Case-vs-Control-diff-pval-0.05-
gene_id	pValue	Regulation	Dbxref	product
A2ML1	4.55851e-05	Up	GeneID:144568,Genbank:NM_144670.5,HGNC:HGNC:23336,MIM:610627	alpha-2-macroglobulin like 1
ABCA1	0.0414402	Up	GeneID:19,Genbank:NM_005502.3,HGNC:HGNC:29,MIM:600046	ATP binding cassette subfamily A member 1
ABCA12	0.000703113	Up	GeneID:26154,Genbank:XM_011510951.2,HGNC:HGNC:14637,MIM:607800	ATP binding cassette subfamily A member 12
ABCA9	0.025466	Up	GeneID:10350,Genbank:XM_017024011.1,HGNC:HGNC:39,MIM:612507	ATP binding cassette subfamily A member 9
ABCC3	0.0147074	Up	GeneID:8714,Genbank:XM_011525423.1,HGNC:HGNC:54,MIM:604323	ATP binding cassette subfamily C member 3
ABCG1	0.0168391	Up	GeneID:9619,Genbank:NM_207627.1,HGNC:HGNC:73,MIM:603076	ATP binding cassette subfamily G member 1
ABCG2	0.00242018	Down	GeneID:9429,Genbank:NM_001257386.2,HGNC:HGNC:74,MIM:603756	ATP binding cassette subfamily G member 2 (Junior blood group)
ACE	0.000377321	Down	GeneID:1636,Genbank:NM_000789.3,HGNC:HGNC:2707,MIM:106180	angiotensin I converting enzyme
ACKR2	0.0031973	Up	GeneID:1238,Genbank:NM_001296.4,HGNC:HGNC:1565,MIM:602648	atypical chemokine receptor 2
ACTG2	1.68968e-08	Up	GeneID:72,Genbank:NM_001615.3,HGNC:HGNC:145,MIM:102545	actin, gamma 2, smooth muscle, enteric
ADAM12	6.52708e-07	Down	GeneID:8038,Genbank:NM_001288973.1,HGNC:HGNC:190,MIM:602714	ADAM metallopeptidase domain 12
ADAM33	0.001996	Down	GeneID:80332,Genbank:NM_153202.3,HGNC:HGNC:15478,MIM:607114	ADAM metallopeptidase domain 33
ADAM8	0.0179566	Up	GeneID:101,Genbank:NM_001164490.1,HGNC:HGNC:215,MIM:602267	ADAM metallopeptidase domain 8
ADAMDEC1	0.000324989	Up	GeneID:27299,Genbank:NM_001145271.1,HGNC:HGNC:16299,MIM:606393	ADAM like decysin 1
ADAMTS1	0.0036806	Up	GeneID:9510,Genbank:NM_006988.4,HGNC:HGNC:217,MIM:605174	ADAM metallopeptidase with thrombospondin type 1 motif 1
ADAMTS12	0.00789083	Down	GeneID:81792,Genbank:NM_001324512.1,HGNC:HGNC:14605,MIM:606184	ADAM metallopeptidase with thrombospondin type 1 motif 12
ADAMTS16	1.11704e-09	Down	GeneID:170690,Genbank:NM_139056.3,HGNC:HGNC:17108,MIM:607510	ADAM metallopeptidase with thrombospondin type 1 motif 16
ADAMTS19	0.00540583	Down	GeneID:171019,Genbank:NM_133638.4,HGNC:HGNC:17111,MIM:607513	ADAM metallopeptidase with thrombospondin type 1 motif 19
ADAMTS20	0.0133949	Down	GeneID:80070,Genbank:XM_011538754.2,HGNC:HGNC:17178,MIM:611681	ADAM metallopeptidase with thrombospondin type 1 motif 20
ADAMTS7	0.0328523	Down	GeneID:11173,Genbank:XM_005254137.4,HGNC:HGNC:223,MIM:605009	ADAM metallopeptidase with thrombospondin type 1 motif 7
ADAMTS9	0.00113556	Down	GeneID:56999,Genbank:NM_001318781.1,HGNC:HGNC:13202,MIM:605421	ADAM metallopeptidase with thrombospondin type 1 motif 9
ADAMTSL3	0.00123551	Up	GeneID:57188,Genbank:NM_001301110.1,HGNC:HGNC:14633,MIM:609199	ADAMTS like 3
ADAMTSL4	0.000247922	Down	GeneID:54507,Genbank:NM_001288608.1,HGNC:HGNC:19706,MIM:610113	ADAMTS like 4
ADCY8	0.0179514	Down	GeneID:114,Genbank:XM_006716501.3,HGNC:HGNC:239,MIM:103070	adenylate cyclase 8
ADCY9	0.0111346	Down	GeneID:115,Genbank:XM_011522353.2,HGNC:HGNC:240,MIM:603302	adenylate cyclase 9
ADGRA2	0.00152687	Down	GeneID:25960,Genbank:NM_032777.9,HGNC:HGNC:17849,MIM:606823	adhesion G protein-coupled receptor A2
ADGRB3	0.00178089	Down	GeneID:577,Genbank:XM_011536011.3,HGNC:HGNC:945,MIM:602684	adhesion G protein-coupled receptor B3
ADGRD1	1.03147e-06	Down	GeneID:283383,Genbank:NM_001330497.1,HGNC:HGNC:19893,MIM:613639	adhesion G protein-coupled receptor D1
ADGRE2	0.0406911	Up	GeneID:30817,Genbank:NM_013447.3,HGNC:HGNC:3337,MIM:606100	adhesion G protein-coupled receptor E2
ADGRF1	3.80384e-05	Up	GeneID:266977,Genbank:NM_153840.3,HGNC:HGNC:18990,MIM:617430	adhesion G protein-coupled receptor F1
ADGRL3	0.000117804	Down	GeneID:23284,Genbank:NM_001322402.1,HGNC:HGNC:20974,MIM:616417	adhesion G protein-coupled receptor L3
ADGRV1	0.023535	Up	GeneID:84059,Genbank:XM_017009967.1,HGNC:HGNC:17416,MIM:602851	adhesion G protein-coupled receptor V1
ADM	0.00657736	Up	GeneID:133,Genbank:NM_001124.2,HGNC:HGNC:259,MIM:103275	adrenomedullin
ADRA2B	0.0204598	Down	GeneID:151,Genbank:NM_000682.6,HGNC:HGNC:282,MIM:104260	adrenoceptor alpha 2B
ADRA2C	0.0111871	Down	GeneID:152,Genbank:NM_000683.3,HGNC:HGNC:283,MIM:104250	adrenoceptor alpha 2C
AEBP1	0.0337742	Up	GeneID:165,Genbank:XM_011515162.1,HGNC:HGNC:303,MIM:602981	AE binding protein 1
AFF3	0.0120934	Down	GeneID:3899,Genbank:XM_011511171.3,HGNC:HGNC:6473,MIM:601464	AF4/FMR2 family member 3
AHNAK2	0.000356499	Up	GeneID:113146,Genbank:NM_138420.3,HGNC:HGNC:20125,MIM:608570	AHNAK nucleoprotein 2
AHR	0.0126792	Up	GeneID:196,Genbank:NM_001621.4,HGNC:HGNC:348,MIM:600253	aryl hydrocarbon receptor
AIM2	0.00349866	Up	GeneID:9447,Genbank:XM_017002848.1,HGNC:HGNC:357,MIM:604578	absent in melanoma 2
AJAP1	0.00141323	Down	GeneID:55966,Genbank:XM_011541786.2,HGNC:HGNC:30801,MIM:610972	adherens junctions associated protein 1
ALDH1A1	1.38514e-05	Down	GeneID:216,Genbank:NM_000689.4,HGNC:HGNC:402,MIM:100640	aldehyde dehydrogenase 1 family member A1
ALDH1A2	2.07625e-05	Down	GeneID:8854,Genbank:NM_170696.2,HGNC:HGNC:15472,MIM:603687	aldehyde dehydrogenase 1 family member A2
ALDH1A3	0.000185232	Up	GeneID:220,Genbank:NM_000693.3,HGNC:HGNC:409,MIM:600463	aldehyde dehydrogenase 1 family member A3
ALG1L2	0.0475052	Up	GeneID:644974,Genbank:NM_001136152.1,HGNC:HGNC:37258	ALG1, chitobiosyldiphosphodolichol beta-mannosyltransferase like 2
ALOX15	0.0102567	Up	GeneID:246,Genbank:NM_001140.4,HGNC:HGNC:433,MIM:152392	arachidonate 15-lipoxygenase
ALOX5	0.0319219	Up	GeneID:240,Genbank:NM_001320862.1,HGNC:HGNC:435,MIM:152390	arachidonate 5-lipoxygenase
ALPK2	0.0419574	Up	GeneID:115701,Genbank:NM_052947.3,HGNC:HGNC:20565	alpha kinase 2
ALPK3	0.000908977	Up	GeneID:57538,Genbank:NM_020778.4,HGNC:HGNC:17574,MIM:617608	alpha kinase 3
ALPP	0.0014282	Up	GeneID:250,Genbank:NM_001632.4,HGNC:HGNC:439,MIM:171800	alkaline phosphatase, placental
ALPPL2	0.0072612	Up	GeneID:251,Genbank:NM_031313.2,HGNC:HGNC:441,MIM:171810	alkaline phosphatase, placental like 2
AMFR	0.0104221	Down	GeneID:267,Genbank:NM_001144.5,HGNC:HGNC:463,MIM:603243	autocrine motility factor receptor
ANGPTL2	0.00589768	Down	GeneID:23452,Genbank:NM_012098.2,HGNC:HGNC:490,MIM:605001	angiopoietin like 2
ANKRD13B	0.000698572	Down	GeneID:124930,Genbank:XM_017024174.2,HGNC:HGNC:26363,MIM:615124	ankyrin repeat domain 13B
ANKRD18B	0.0434877	Down	GeneID:441459,Genbank:NM_001353432.1,HGNC:HGNC:23644	ankyrin repeat domain 18B
ANKRD22	0.00361307	Up	GeneID:118932,Genbank:NM_144590.2,HGNC:HGNC:28321	ankyrin repeat domain 22
ANKRD29	0.00218644	Down	GeneID:147463,Genbank:XM_017025561.1,HGNC:HGNC:27110	ankyrin repeat domain 29
ANKRD34B	0.0341918	Up	GeneID:340120,Genbank:NM_001004441.2,HGNC:HGNC:33736	ankyrin repeat domain 34B
ANXA9	0.0221365	Down	GeneID:8416,Genbank:NM_003568.2,HGNC:HGNC:547,MIM:603319	annexin A9
AOC1	0.00973818	Up	GeneID:26,Genbank:XM_017011945.1,HGNC:HGNC:80,MIM:104610	amine oxidase, copper containing 1
APCDD1	0.0278419	Down	GeneID:147495,Genbank:NM_153000.4,HGNC:HGNC:15718,MIM:607479	APC down-regulated 1
APOB	0.000837554	Down	GeneID:338,Genbank:NM_000384.2,HGNC:HGNC:603,MIM:107730	apolipoprotein B
APOL1	0.00839918	Up	GeneID:8542,Genbank:NM_145343.2,HGNC:HGNC:618,MIM:603743	apolipoprotein L1
APOL3	0.0173212	Up	GeneID:80833,Genbank:NM_145642.2,HGNC:HGNC:14868,MIM:607253	apolipoprotein L3
APOL6	0.00610651	Up	GeneID:80830,Genbank:XM_011530392.3,HGNC:HGNC:14870,MIM:607256	apolipoprotein L6
AQP1	0.0118585	Up	GeneID:358,Genbank:NM_198098.3,HGNC:HGNC:633,MIM:107776	aquaporin 1 (Colton blood group)
AQP3	7.9673e-07	Up	GeneID:360,Genbank:NM_001318144.1,HGNC:HGNC:636,MIM:600170	aquaporin 3 (Gill blood group)
AQP5	0.00293625	Up	GeneID:362,Genbank:NM_001651.3,HGNC:HGNC:638,MIM:600442	aquaporin 5
AQP9	0.00017523	Up	GeneID:366,Genbank:NM_001320636.1,HGNC:HGNC:643,MIM:602914	aquaporin 9
ARFGEF3	0.0481995	Up	GeneID:57221,Genbank:NM_020340.4,HGNC:HGNC:21213,MIM:617411	ARFGEF family member 3
ARHGAP20	1.43671e-06	Down	GeneID:57569,Genbank:NM_001258418.1,HGNC:HGNC:18357,MIM:609568	Rho GTPase activating protein 20
ARHGAP28	0.00448791	Down	GeneID:79822,Genbank:XM_005258144.1,HGNC:HGNC:25509,MIM:610592	Rho GTPase activating protein 28
ARHGAP45	0.037913	Up	GeneID:23526,Genbank:NM_001258328.2,HGNC:HGNC:17102,MIM:601155	Rho GTPase activating protein 45
ARHGEF15	0.0133709	Down	GeneID:22899,Genbank:NM_173728.3,HGNC:HGNC:15590,MIM:608504	Rho guanine nucleotide exchange factor 15
ARHGEF25	0.0420872	Down	GeneID:115557,Genbank:NM_001111270.2,HGNC:HGNC:30275,MIM:610215	Rho guanine nucleotide exchange factor 25
ARHGEF26	0.00947521	Down	GeneID:26084,Genbank:NM_001251962.1,HGNC:HGNC:24490,MIM:617552	Rho guanine nucleotide exchange factor 26
ARHGEF38	0.0223488	Up	GeneID:54848,Genbank:XM_011532051.2,HGNC:HGNC:25968	Rho guanine nucleotide exchange factor 38
ARL4C	0.0169333	Up	GeneID:10123,Genbank:NM_001282431.1,HGNC:HGNC:698,MIM:604787	ADP ribosylation factor like GTPase 4C
ARMC3	0.0311665	Up	GeneID:219681,Genbank:NM_173081.4,HGNC:HGNC:30964,MIM:611226	armadillo repeat containing 3
ARMCX4	0.00428063	Down	GeneID:100131755,Genbank:NM_001256155.2,HGNC:HGNC:28615	armadillo repeat containing, X-linked 4
ARNTL2	0.0448892	Up	GeneID:56938,Genbank:NM_001248003.1,HGNC:HGNC:18984,MIM:614517	aryl hydrocarbon receptor nuclear translocator like 2
ASIC2	0.00354524	Down	GeneID:40,Genbank:NM_001094.4,HGNC:HGNC:99,MIM:601784	acid sensing ion channel subunit 2
ASMTL	0.00216688	Down	GeneID:8623,Genbank:XM_005274434.3,HGNC:HGNC:751,MIM:400011	acetylserotonin O-methyltransferase like
ASPN	0.000123771	Up	GeneID:54829,Genbank:NM_001193335.1,HGNC:HGNC:14872,MIM:608135	asporin
ASS1	0.014649	Up	GeneID:445,Genbank:NM_000050.4,HGNC:HGNC:758,MIM:603470	argininosuccinate synthase 1
ASTL	7.05183e-07	Down	GeneID:431705,Genbank:XM_011511206.2,HGNC:HGNC:31704,MIM:608860	astacin like metalloendopeptidase
ATP10B	0.0104537	Up	GeneID:23120,Genbank:XM_017009252.1,HGNC:HGNC:13543	ATPase phospholipid transporting 10B (putative)
ATP1A2	0.0261472	Down	GeneID:477,Genbank:NM_000702.3,HGNC:HGNC:800,MIM:182340	ATPase Na+/K+ transporting subunit alpha 2
ATP2A3	0.0133845	Up	GeneID:489,Genbank:NM_174957.2,HGNC:HGNC:813,MIM:601929	ATPase sarcoplasmic/endoplasmic reticulum Ca2+ transporting 3
ATP2C2	0.0238265	Up	GeneID:9914,Genbank:NM_001286527.2,HGNC:HGNC:29103,MIM:613082	ATPase secretory pathway Ca2+ transporting 2
ATP6V1B1	0.00432719	Up	GeneID:525,Genbank:NM_001692.3,HGNC:HGNC:853,MIM:192132	ATPase H+ transporting V1 subunit B1
ATP6V1C2	0.00197326	Down	GeneID:245973,Genbank:XM_017003745.2,HGNC:HGNC:18264	ATPase H+ transporting V1 subunit C2
ATP8A2	2.17965e-07	Down	GeneID:51761,Genbank:NM_016529.5,HGNC:HGNC:13533,MIM:605870	ATPase phospholipid transporting 8A2
ATP8B3	0.000286889	Down	GeneID:148229,Genbank:XM_006722656.3,HGNC:HGNC:13535,MIM:605866	ATPase phospholipid transporting 8B3
B3GNT3	0.00522084	Up	GeneID:10331,Genbank:XM_011527626.2,HGNC:HGNC:13528,MIM:605863	UDP-GlcNAc:betaGal beta-1,3-N-acetylglucosaminyltransferase 3
B3GNT7	0.0385562	Up	GeneID:93010,Genbank:NM_145236.2,HGNC:HGNC:18811,MIM:615313	UDP-GlcNAc:betaGal beta-1,3-N-acetylglucosaminyltransferase 7
B4GALNT4	0.0258053	Down	GeneID:338707,Genbank:NM_178537.4,HGNC:HGNC:26315	beta-1,4-N-acetyl-galactosaminyltransferase 4
BAIAP2L1	0.0356105	Up	GeneID:55971,Genbank:NM_018842.4,HGNC:HGNC:21649,MIM:611877	BAI1 associated protein 2 like 1
BAIAP3	0.010923	Up	GeneID:8938,Genbank:NM_001286464.1,HGNC:HGNC:948,MIM:604009	BAI1 associated protein 3
BCAS1	0.0173053	Down	GeneID:8537,Genbank:NM_001316361.2,HGNC:HGNC:974,MIM:602968	breast carcinoma amplified sequence 1
BCAT1	0.00800967	Up	GeneID:586,Genbank:NM_001178092.1,HGNC:HGNC:976,MIM:113520	branched chain amino acid transaminase 1
BCL2A1	0.0181193	Up	GeneID:597,Genbank:NM_004049.3,HGNC:HGNC:991,MIM:601056	BCL2 related protein A1
BCL2L11	0.0442705	Up	GeneID:10018,Genbank:NM_138624.3,HGNC:HGNC:994,MIM:603827	BCL2 like 11
BCL6	0.00997795	Up	GeneID:604,Genbank:NM_001706.4,HGNC:HGNC:1001,MIM:109565	B cell CLL/lymphoma 6
BEST3	0.0198358	Up	GeneID:144453,Genbank:NM_001282614.1,HGNC:HGNC:17105,MIM:607337	bestrophin 3
BGN	0.00750343	Up	GeneID:633,Genbank:NM_001711.5,HGNC:HGNC:1044,MIM:301870	biglycan
BIRC3	0.000297618	Up	GeneID:330,Genbank:XM_024448467.1,HGNC:HGNC:591,MIM:601721	baculoviral IAP repeat containing 3
BLNK	0.0260379	Up	GeneID:29760,Genbank:XM_017016159.1,HGNC:HGNC:14211,MIM:604515	B cell linker
BMP1	0.0102946	Down	GeneID:649,Genbank:NM_006129.4,HGNC:HGNC:1067,MIM:112264	bone morphogenetic protein 1
BPIFB1	0.0016115	Down	GeneID:92747,Genbank:XM_024452018.1,HGNC:HGNC:16108	BPI fold containing family B member 1
BPIFB2	0.024808	Up	GeneID:80341,Genbank:NM_025227.2,HGNC:HGNC:16177,MIM:614108	BPI fold containing family B member 2
BST2	2.76355e-06	Up	GeneID:684,Genbank:NM_004335.3,HGNC:HGNC:1119,MIM:600534	bone marrow stromal cell antigen 2
BTBD11	0.0374382	Down	GeneID:121551,Genbank:XM_017018807.2,HGNC:HGNC:23844	BTB domain containing 11
BTLA	0.0392662	Up	GeneID:151888,Genbank:XM_011512447.3,HGNC:HGNC:21087,MIM:607925	B and T lymphocyte associated
C12orf75	0.0151108	Up	GeneID:387882,Genbank:NM_001145199.1,HGNC:HGNC:35164	chromosome 12 open reading frame 75
C15orf48	0.00864445	Up	GeneID:84419,Genbank:NM_032413.3,HGNC:HGNC:29898,MIM:608409	chromosome 15 open reading frame 48
C17orf58	0.00610513	Down	GeneID:284018,Genbank:NM_181655.3,HGNC:HGNC:27568	chromosome 17 open reading frame 58
C1QL4	0.0460591	Up	GeneID:338761,Genbank:XM_011538270.2,HGNC:HGNC:31416,MIM:615229	complement C1q like 4
C1QTNF7	0.0131091	Down	GeneID:114905,Genbank:XM_011513772.1,HGNC:HGNC:14342	C1q and TNF related 7
C1orf116	6.98064e-05	Up	GeneID:79098,Genbank:XM_006711530.1,HGNC:HGNC:28667,MIM:611680	chromosome 1 open reading frame 116
C2CD4A	1.22135e-05	Up	GeneID:145741,Genbank:NM_207322.2,HGNC:HGNC:33627,MIM:610343	C2 calcium dependent domain containing 4A
C2CD4C	0.0238508	Down	GeneID:126567,Genbank:XM_011527694.1,HGNC:HGNC:29417,MIM:610336	C2 calcium dependent domain containing 4C
C3	0.00445387	Up	GeneID:718,Genbank:NM_000064.3,HGNC:HGNC:1318,MIM:120700	complement C3
C4A	0.0234971	Up	GeneID:720,Genbank:NM_007293.2,HGNC:HGNC:1323,MIM:120810	complement C4A (Rodgers blood group)
C4B	0.0487702	Up	GeneID:721,Genbank:NM_001002029.3,HGNC:HGNC:1324,MIM:120820	complement C4B (Chido blood group)
C4BPA	7.89522e-07	Up	GeneID:722,Genbank:XM_005273252.4,HGNC:HGNC:1325,MIM:120830	complement component 4 binding protein alpha
CA12	0.00338066	Down	GeneID:771,Genbank:NM_001293642.1,HGNC:HGNC:1371,MIM:603263	carbonic anhydrase 12
CA8	0.0322515	Up	GeneID:767,Genbank:NM_001321839.1,HGNC:HGNC:1382,MIM:114815	carbonic anhydrase 8
CACNA1B	0.0179369	Down	GeneID:774,Genbank:NM_000718.3,HGNC:HGNC:1389,MIM:601012	calcium voltage-gated channel subunit alpha1 B
CACNA1D	0.0249777	Down	GeneID:776,Genbank:NM_001128840.2,HGNC:HGNC:1391,MIM:114206	calcium voltage-gated channel subunit alpha1 D
CACNA1G	2.63133e-11	Down	GeneID:8913,Genbank:XM_006722160.4,HGNC:HGNC:1394,MIM:604065	calcium voltage-gated channel subunit alpha1 G
CACNA1S	0.0127437	Up	GeneID:779,Genbank:XM_005245478.3,HGNC:HGNC:1397,MIM:114208	calcium voltage-gated channel subunit alpha1 S
CALML3	0.0326843	Up	GeneID:810,Genbank:NM_005185.3,HGNC:HGNC:1452,MIM:114184	calmodulin like 3
CAMK1D	0.00578225	Up	GeneID:57118,Genbank:XM_006717482.3,HGNC:HGNC:19341,MIM:607957	calcium/calmodulin dependent protein kinase ID
CAPN13	1.36737e-10	Up	GeneID:92291,Genbank:XM_017005264.1,HGNC:HGNC:16663,MIM:610228	calpain 13
CAPN6	0.000781553	Up	GeneID:827,Genbank:NM_014289.3,HGNC:HGNC:1483,MIM:300146	calpain 6
CAPN8	0.0338546	Up	GeneID:388743,Genbank:NM_001143962.1,HGNC:HGNC:1485	calpain 8
CASP1	0.0143625	Up	GeneID:834,Genbank:XM_017018395.1,HGNC:HGNC:1499,MIM:147678	caspase 1
CBLN1	2.40734e-07	Down	GeneID:869,Genbank:NM_004352.3,HGNC:HGNC:1543,MIM:600432	cerebellin 1 precursor
CBLN4	9.10835e-07	Down	GeneID:140689,Genbank:NM_080617.5,HGNC:HGNC:16231,MIM:615029	cerebellin 4 precursor
CCBE1	4.39196e-09	Down	GeneID:147372,Genbank:XM_024451091.1,HGNC:HGNC:29426,MIM:612753	collagen and calcium binding EGF domains 1
CCDC129	0.0191511	Up	GeneID:223075,Genbank:NM_001257967.2,HGNC:HGNC:27363	coiled-coil domain containing 129
CCL20	0.000148696	Up	GeneID:6364,Genbank:NM_004591.2,HGNC:HGNC:10619,MIM:601960	C-C motif chemokine ligand 20
CCL21	0.0293363	Up	GeneID:6366,Genbank:NM_002989.3,HGNC:HGNC:10620,MIM:602737	C-C motif chemokine ligand 21
CCND2	0.0133285	Down	GeneID:894,Genbank:NM_001759.3,HGNC:HGNC:1583,MIM:123833	cyclin D2
CCR7	0.0462759	Up	GeneID:1236,Genbank:NM_001301714.1,HGNC:HGNC:1608,MIM:600242	C-C motif chemokine receptor 7
CCSER1	0.0145571	Up	GeneID:401145,Genbank:XM_011531936.1,HGNC:HGNC:29349	coiled-coil serine rich protein 1
CD163	0.00479558	Up	GeneID:9332,Genbank:XM_005253529.5,HGNC:HGNC:1631,MIM:605545	CD163 molecule
CD226	0.0408524	Up	GeneID:10666,Genbank:XM_006722374.3,HGNC:HGNC:16961,MIM:605397	CD226 molecule
CD248	1.73983e-06	Down	GeneID:57124,Genbank:NM_020404.2,HGNC:HGNC:18219,MIM:606064	CD248 molecule
CD34	0.00532745	Down	GeneID:947,Genbank:NM_001025109.1,HGNC:HGNC:1662,MIM:142230	CD34 molecule
CD38	0.0256307	Up	GeneID:952,Genbank:NM_001775.3,HGNC:HGNC:1667,MIM:107270	CD38 molecule
CD53	0.00285442	Up	GeneID:963,Genbank:XM_024451057.1,HGNC:HGNC:1686,MIM:151525	CD53 molecule
CD55	0.00908226	Up	GeneID:1604,Genbank:NM_001114752.2,HGNC:HGNC:2665,MIM:125240	CD55 molecule (Cromer blood group)
CD74	0.0251992	Up	GeneID:972,Genbank:NM_001025158.2,HGNC:HGNC:1697,MIM:142790	CD74 molecule
CD82	0.00355739	Up	GeneID:3732,Genbank:NM_002231.3,HGNC:HGNC:6210,MIM:600623	CD82 molecule
CD84	0.0256221	Up	GeneID:8832,Genbank:NM_001184882.1,HGNC:HGNC:1704,MIM:604513	CD84 molecule
CD99	0.000433685	Up	GeneID:4267,Genbank:NM_002414.4,HGNC:HGNC:7082,MIM:450000	CD99 molecule (Xg blood group)
CDC20B	0.036831	Up	GeneID:166979,Genbank:NM_001145734.2,HGNC:HGNC:24222	cell division cycle 20B
CDCA7	0.0467534	Down	GeneID:83879,Genbank:NM_031942.4,HGNC:HGNC:14628,MIM:609937	cell division cycle associated 7
CDCP1	0.0460285	Up	GeneID:64866,Genbank:NM_022842.4,HGNC:HGNC:24357,MIM:611735	CUB domain containing protein 1
CDH10	0.00159535	Down	GeneID:1008,Genbank:NM_001317222.1,HGNC:HGNC:1749,MIM:604555	cadherin 10
CDH11	0.00980732	Down	GeneID:1009,Genbank:NM_001330576.1,HGNC:HGNC:1750,MIM:600023	cadherin 11
CDH26	0.0107162	Up	GeneID:60437,Genbank:XM_017027995.2,HGNC:HGNC:15902,MIM:617685	cadherin 26
CDH3	2.84909e-07	Up	GeneID:1001,Genbank:NM_001317195.1,HGNC:HGNC:1762,MIM:114021	cadherin 3
CDH4	5.00795e-05	Down	GeneID:1002,Genbank:NM_001794.4,HGNC:HGNC:1763,MIM:603006	cadherin 4
CDH6	0.0236181	Up	GeneID:1004,Genbank:NM_004932.3,HGNC:HGNC:1765,MIM:603007	cadherin 6
CDKN2C	0.0357642	Down	GeneID:1031,Genbank:NM_001262.2,HGNC:HGNC:1789,MIM:603369	cyclin dependent kinase inhibitor 2C
CEACAM3	0.0158102	Up	GeneID:1084,Genbank:NM_001815.4,HGNC:HGNC:1815,MIM:609142	carcinoembryonic antigen related cell adhesion molecule 3
CEACAM5	5.54637e-08	Up	GeneID:1048,Genbank:NM_004363.5,HGNC:HGNC:1817,MIM:114890	carcinoembryonic antigen related cell adhesion molecule 5
CEACAM6	3.90161e-07	Up	GeneID:4680,Genbank:NM_002483.6,HGNC:HGNC:1818,MIM:163980	carcinoembryonic antigen related cell adhesion molecule 6
CEACAM7	4.3424e-07	Up	GeneID:1087,Genbank:NM_001291485.1,HGNC:HGNC:1819	carcinoembryonic antigen related cell adhesion molecule 7
CECR2	0.0314011	Down	GeneID:27443,Genbank:NM_001290046.1,HGNC:HGNC:1840,MIM:607576	CECR2, histone acetyl-lysine reader
CEL	0.0433444	Down	GeneID:1056,Genbank:NM_001807.4,HGNC:HGNC:1848,MIM:114840	carboxyl ester lipase
CELF3	0.0375707	Up	GeneID:11189,Genbank:XM_006711141.3,HGNC:HGNC:11967,MIM:612678	CUGBP Elav-like family member 3
CES3	0.0153068	Up	GeneID:23491,Genbank:NM_024922.5,HGNC:HGNC:1865,MIM:605279	carboxylesterase 3
CFAP54	0.0338063	Up	GeneID:144535,Genbank:XM_011539069.3,HGNC:HGNC:26456	cilia and flagella associated protein 54
CFB	1.7312e-09	Up	GeneID:629,Genbank:NM_001710.5,HGNC:HGNC:1037,MIM:138470	complement factor B
CFH	0.00674839	Up	GeneID:3075,Genbank:NM_000186.3,HGNC:HGNC:4883,MIM:134370	complement factor H
CFHR5	0.0468995	Up	GeneID:81494,Genbank:XM_011510020.2,HGNC:HGNC:24668,MIM:608593	complement factor H related 5
CFTR	0.000176731	Up	GeneID:1080,Genbank:NM_000492.3,HGNC:HGNC:1884,MIM:602421	cystic fibrosis transmembrane conductance regulator
CGN	0.0283746	Up	GeneID:57530,Genbank:XM_005245365.5,HGNC:HGNC:17429,MIM:609473	cingulin
CGNL1	0.0104998	Down	GeneID:84952,Genbank:XM_005254726.4,HGNC:HGNC:25931,MIM:607856	cingulin like 1
CHD5	0.00446279	Down	GeneID:26038,Genbank:NM_015557.2,HGNC:HGNC:16816,MIM:610771	chromodomain helicase DNA binding protein 5
CHGA	0.006118	Down	GeneID:1113,Genbank:XM_011536370.2,HGNC:HGNC:1929,MIM:118910	chromogranin A
CHI3L1	0.00035382	Up	GeneID:1116,Genbank:NM_001276.2,HGNC:HGNC:1932,MIM:601525	chitinase 3 like 1
CHL1	2.38139e-09	Up	GeneID:10752,Genbank:XM_017005566.1,HGNC:HGNC:1939,MIM:607416	cell adhesion molecule L1 like
CHRDL1	0.000102944	Up	GeneID:91851,Genbank:NM_001143983.2,HGNC:HGNC:29861,MIM:300350	chordin like 1
CHRDL2	0.0109326	Up	GeneID:25884,Genbank:NM_001278473.2,HGNC:HGNC:24168,MIM:613127	chordin like 2
CHRM2	0.000310504	Up	GeneID:1129,Genbank:XM_024446648.1,HGNC:HGNC:1951,MIM:118493	cholinergic receptor muscarinic 2
CHST2	0.0347431	Down	GeneID:9435,Genbank:NM_004267.4,HGNC:HGNC:1970,MIM:603798	carbohydrate sulfotransferase 2
CHSY1	0.0360415	Down	GeneID:22856,Genbank:NM_014918.4,HGNC:HGNC:17198,MIM:608183	chondroitin sulfate synthase 1
CHSY3	0.00216371	Down	GeneID:337876,Genbank:XM_011543363.3,HGNC:HGNC:24293,MIM:609963	chondroitin sulfate synthase 3
CIITA	0.000671519	Up	GeneID:4261,Genbank:XM_011522486.2,HGNC:HGNC:7067,MIM:600005	class II major histocompatibility complex transactivator
CILP	0.0100051	Down	GeneID:8483,Genbank:NM_003613.3,HGNC:HGNC:1980,MIM:603489	cartilage intermediate layer protein
CKB	0.00102059	Down	GeneID:1152,Genbank:NM_001823.4,HGNC:HGNC:1991,MIM:123280	creatine kinase B
CLCA1	0.0188861	Down	GeneID:1179,Genbank:NM_001285.3,HGNC:HGNC:2015,MIM:603906	chloride channel accessory 1
CLCA2	0.000421464	Up	GeneID:9635,Genbank:NM_006536.6,HGNC:HGNC:2016,MIM:604003	chloride channel accessory 2
CLDN1	8.64812e-05	Up	GeneID:9076,Genbank:NM_021101.4,HGNC:HGNC:2032,MIM:603718	claudin 1
CLEC11A	0.00594707	Down	GeneID:6320,Genbank:NM_002975.2,HGNC:HGNC:10576,MIM:604713	C-type lectin domain containing 11A
CLEC4E	0.0108247	Up	GeneID:26253,Genbank:NM_014358.3,HGNC:HGNC:14555,MIM:609962	C-type lectin domain family 4 member E
CLEC5A	0.00121445	Up	GeneID:23601,Genbank:XM_017011917.1,HGNC:HGNC:2054,MIM:604987	C-type lectin domain containing 5A
CLEC7A	0.0208037	Up	GeneID:64581,Genbank:NM_197950.2,HGNC:HGNC:14558,MIM:606264	C-type lectin domain containing 7A
CLMP	0.00446669	Down	GeneID:79827,Genbank:NM_024769.3,HGNC:HGNC:24039,MIM:611693	CXADR like membrane protein
CLU	0.00163592	Up	GeneID:1191,Genbank:NM_001831.3,HGNC:HGNC:2095,MIM:185430	clusterin
CNN1	0.000537033	Up	GeneID:1264,Genbank:NM_001308341.1,HGNC:HGNC:2155,MIM:600806	calponin 1
COL10A1	1.64335e-06	Up	GeneID:1300,Genbank:XM_011535432.3,HGNC:HGNC:2185,MIM:120110	collagen type X alpha 1 chain
COL11A1	0.0434546	Down	GeneID:1301,Genbank:NM_001190709.1,HGNC:HGNC:2186,MIM:120280	collagen type XI alpha 1 chain
COL14A1	0.00299724	Down	GeneID:7373,Genbank:XM_017013809.2,HGNC:HGNC:2191,MIM:120324	collagen type XIV alpha 1 chain
COL16A1	0.029728	Down	GeneID:1307,Genbank:NM_001856.3,HGNC:HGNC:2193,MIM:120326	collagen type XVI alpha 1 chain
COL17A1	0.0478026	Up	GeneID:1308,Genbank:NM_000494.3,HGNC:HGNC:2194,MIM:113811	collagen type XVII alpha 1 chain
COL21A1	0.00165487	Down	GeneID:81578,Genbank:NM_001318752.1,HGNC:HGNC:17025,MIM:610002	collagen type XXI alpha 1 chain
COL23A1	0.0250966	Down	GeneID:91522,Genbank:NM_173465.3,HGNC:HGNC:22990,MIM:610043	collagen type XXIII alpha 1 chain
COL27A1	0.0175057	Down	GeneID:85301,Genbank:XM_011519138.2,HGNC:HGNC:22986,MIM:608461	collagen type XXVII alpha 1 chain
COL5A1	0.0121595	Down	GeneID:1289,Genbank:XM_017014266.2,HGNC:HGNC:2209,MIM:120215	collagen type V alpha 1 chain
COL6A6	0.0398702	Down	GeneID:131873,Genbank:XM_017005713.2,HGNC:HGNC:27023,MIM:616613	collagen type VI alpha 6 chain
COL7A1	5.42586e-05	Down	GeneID:1294,Genbank:XM_017005688.1,HGNC:HGNC:2214,MIM:120120	collagen type VII alpha 1 chain
COL8A1	4.61785e-09	Up	GeneID:1295,Genbank:NM_001850.4,HGNC:HGNC:2215,MIM:120251	collagen type VIII alpha 1 chain
COL8A2	0.0386922	Up	GeneID:1296,Genbank:NM_001294347.1,HGNC:HGNC:2216,MIM:120252	collagen type VIII alpha 2 chain
COL9A1	0.00120484	Up	GeneID:1297,Genbank:NM_001851.4,HGNC:HGNC:2217,MIM:120210	collagen type IX alpha 1 chain
CORO2B	0.0238196	Down	GeneID:10391,Genbank:NM_001324014.1,HGNC:HGNC:2256,MIM:605002	coronin 2B
CP	5.12823e-05	Up	GeneID:1356,Genbank:XM_006713499.3,HGNC:HGNC:2295,MIM:117700	ceruloplasmin
CPA3	0.00474529	Up	GeneID:1359,Genbank:NM_001870.3,HGNC:HGNC:2298,MIM:114851	carboxypeptidase A3
CPA6	0.0038427	Up	GeneID:57094,Genbank:NM_020361.4,HGNC:HGNC:17245,MIM:609562	carboxypeptidase A6
CPLX3	0.00514552	Up	GeneID:594855,Genbank:NM_001030005.2,HGNC:HGNC:27652,MIM:609585	complexin 3
CPM	0.0126371	Down	GeneID:1368,Genbank:NM_001874.4,HGNC:HGNC:2311,MIM:114860	carboxypeptidase M
CPNE7	0.0250747	Up	GeneID:27132,Genbank:NM_014427.4,HGNC:HGNC:2320,MIM:605689	copine 7
CPQ	0.0140147	Down	GeneID:10404,Genbank:NM_016134.3,HGNC:HGNC:16910	carboxypeptidase Q
CPT1B	0.049731	Up	GeneID:1375,Genbank:NM_001145134.1,HGNC:HGNC:2329,MIM:601987	carnitine palmitoyltransferase 1B
CPXM1	6.3471e-05	Down	GeneID:56265,Genbank:NM_001184699.1,HGNC:HGNC:15771,MIM:609555	carboxypeptidase X, M14 family member 1
CPXM2	0.0165028	Up	GeneID:119587,Genbank:XM_017015673.1,HGNC:HGNC:26977,MIM:617348	carboxypeptidase X, M14 family member 2
CPZ	0.00121211	Down	GeneID:8532,Genbank:NM_001014448.2,HGNC:HGNC:2333,MIM:603105	carboxypeptidase Z
CRABP2	0.000164765	Down	GeneID:1382,Genbank:NM_001199723.1,HGNC:HGNC:2339,MIM:180231	cellular retinoic acid binding protein 2
CRACR2B	0.0450419	Up	GeneID:283229,Genbank:XM_017017587.1,HGNC:HGNC:28703,MIM:614177	calcium release activated channel regulator 2B
CRMP1	4.45678e-06	Down	GeneID:1400,Genbank:NM_001014809.2,HGNC:HGNC:2365,MIM:602462	collapsin response mediator protein 1
CRYBG1	0.0443082	Up	GeneID:202,Genbank:XM_005266839.3,HGNC:HGNC:356,MIM:601797	crystallin beta-gamma domain containing 1
CSF3R	0.000307716	Up	GeneID:1441,Genbank:XM_005270493.1,HGNC:HGNC:2439,MIM:138971	colony stimulating factor 3 receptor
CST1	4.49991e-05	Up	GeneID:1469,Genbank:NM_001898.2,HGNC:HGNC:2473,MIM:123855	cystatin SN
CTLA4	0.00255763	Up	GeneID:1493,Genbank:NM_005214.4,HGNC:HGNC:2505,MIM:123890	cytotoxic T-lymphocyte associated protein 4
CTSS	0.0171054	Up	GeneID:1520,Genbank:NM_001199739.1,HGNC:HGNC:2545,MIM:116845	cathepsin S
CTSV	0.000577715	Up	GeneID:1515,Genbank:NM_001201575.1,HGNC:HGNC:2538,MIM:603308	cathepsin V
CX3CL1	0.000372284	Up	GeneID:6376,Genbank:NM_002996.5,HGNC:HGNC:10647,MIM:601880	C-X3-C motif chemokine ligand 1
CXCL1	5.20362e-06	Up	GeneID:2919,Genbank:NM_001511.3,HGNC:HGNC:4602,MIM:155730	C-X-C motif chemokine ligand 1
CXCL10	3.08367e-08	Up	GeneID:3627,Genbank:NM_001565.3,HGNC:HGNC:10637,MIM:147310	C-X-C motif chemokine ligand 10
CXCL11	8.2612e-05	Up	GeneID:6373,Genbank:NM_001302123.1,HGNC:HGNC:10638,MIM:604852	C-X-C motif chemokine ligand 11
CXCL12	0.0105607	Down	GeneID:6387,Genbank:NM_001277990.1,HGNC:HGNC:10672,MIM:600835	C-X-C motif chemokine ligand 12
CXCL13	9.95003e-06	Up	GeneID:10563,Genbank:NM_006419.2,HGNC:HGNC:10639,MIM:605149	C-X-C motif chemokine ligand 13
CXCL14	8.86043e-07	Up	GeneID:9547,Genbank:NM_004887.4,HGNC:HGNC:10640,MIM:604186	C-X-C motif chemokine ligand 14
CXCL17	0.00187981	Up	GeneID:284340,Genbank:NM_198477.2,HGNC:HGNC:19232,MIM:611387	C-X-C motif chemokine ligand 17
CXCL2	0.00431812	Up	GeneID:2920,Genbank:NM_002089.3,HGNC:HGNC:4603,MIM:139110	C-X-C motif chemokine ligand 2
CXCL3	0.00105389	Up	GeneID:2921,Genbank:NM_002090.2,HGNC:HGNC:4604,MIM:139111	C-X-C motif chemokine ligand 3
CXCL5	1.98331e-18	Up	GeneID:6374,Genbank:NM_002994.4,HGNC:HGNC:10642,MIM:600324	C-X-C motif chemokine ligand 5
CXCL6	5.94349e-07	Up	GeneID:6372,Genbank:NM_002993.3,HGNC:HGNC:10643,MIM:138965	C-X-C motif chemokine ligand 6
CXCL8	0.00708836	Up	GeneID:3576,Genbank:NM_000584.3,HGNC:HGNC:6025,MIM:146930	C-X-C motif chemokine ligand 8
CXCL9	8.34863e-10	Up	GeneID:4283,Genbank:NM_002416.2,HGNC:HGNC:7098,MIM:601704	C-X-C motif chemokine ligand 9
CXCR1	0.000651847	Up	GeneID:3577,Genbank:NM_000634.2,HGNC:HGNC:6026,MIM:146929	C-X-C motif chemokine receptor 1
CXCR2	0.0143517	Up	GeneID:3579,Genbank:NM_001168298.1,HGNC:HGNC:6027,MIM:146928	C-X-C motif chemokine receptor 2
CXCR4	0.00709123	Up	GeneID:7852,Genbank:NM_003467.2,HGNC:HGNC:2561,MIM:162643	C-X-C motif chemokine receptor 4
CYBB	0.0234578	Up	GeneID:1536,Genbank:NM_000397.3,HGNC:HGNC:2578,MIM:300481	cytochrome b-245 beta chain
CYP24A1	7.80474e-05	Up	GeneID:1591,Genbank:XM_017027692.2,HGNC:HGNC:2602,MIM:126065	cytochrome P450 family 24 subfamily A member 1
CYP2B6	0.0375707	Up	GeneID:1555,Genbank:NM_000767.4,HGNC:HGNC:2615,MIM:123930	cytochrome P450 family 2 subfamily B member 6
CYP3A5	0.0165082	Up	GeneID:1577,Genbank:NM_000777.4,HGNC:HGNC:2638,MIM:605325	cytochrome P450 family 3 subfamily A member 5
CYP4X1	0.00211096	Up	GeneID:260293,Genbank:NM_001320289.1,HGNC:HGNC:20244,MIM:614999	cytochrome P450 family 4 subfamily X member 1
CYTIP	0.000191415	Up	GeneID:9595,Genbank:XM_017005386.2,HGNC:HGNC:9506,MIM:604448	cytohesin 1 interacting protein
DAB1	0.0151603	Down	GeneID:1600,Genbank:NM_021080.4,HGNC:HGNC:2661,MIM:603448	DAB1, reelin adaptor protein
DAB2	0.00897787	Down	GeneID:1601,Genbank:NM_001244871.1,HGNC:HGNC:2662,MIM:601236	DAB2, clathrin adaptor protein
DAPK1	0.0262943	Up	GeneID:1612,Genbank:NM_001288731.1,HGNC:HGNC:2674,MIM:600831	death associated protein kinase 1
DAPP1	0.0316541	Up	GeneID:27071,Genbank:NM_014395.2,HGNC:HGNC:16500,MIM:605768	dual adaptor of phosphotyrosine and 3-phosphoinositides 1
DCHS1	0.00245453	Down	GeneID:8642,Genbank:NM_003737.3,HGNC:HGNC:13681,MIM:603057	dachsous cadherin-related 1
DDIT4	0.00555247	Up	GeneID:54541,Genbank:NM_019058.3,HGNC:HGNC:24944,MIM:607729	DNA damage inducible transcript 4
DDIT4L	0.0368851	Up	GeneID:115265,Genbank:NM_145244.3,HGNC:HGNC:30555,MIM:607730	DNA damage inducible transcript 4 like
DEFB4A	0.045062	Up	GeneID:1673,Genbank:NM_004942.3,HGNC:HGNC:2767,MIM:602215	defensin beta 4A
DENND2A	0.00674133	Down	GeneID:27147,Genbank:XM_011516054.2,HGNC:HGNC:22212	DENN domain containing 2A
DEPP1	0.029755	Up	GeneID:11067,Genbank:NM_007021.3,HGNC:HGNC:23355,MIM:611309	DEPP1, autophagy regulator
DES	2.14764e-12	Up	GeneID:1674,Genbank:NM_001927.3,HGNC:HGNC:2770,MIM:125660	desmin
DIO2	0.000560245	Down	GeneID:1734,Genbank:NM_000793.5,HGNC:HGNC:2884,MIM:601413	iodothyronine deiodinase 2
DKK4	1.03501e-21	Up	GeneID:27121,Genbank:XM_017013316.1,HGNC:HGNC:2894,MIM:605417	dickkopf WNT signaling pathway inhibitor 4
DMBT1	0.0353149	Down	GeneID:1755,Genbank:NM_007329.2,HGNC:HGNC:2926,MIM:601969	deleted in malignant brain tumors 1
DMD	0.00361656	Up	GeneID:1756,Genbank:XM_006724469.3,HGNC:HGNC:2928,MIM:300377	dystrophin
DNAH11	0.0136323	Up	GeneID:8701,Genbank:NM_001277115.1,HGNC:HGNC:2942,MIM:603339	dynein axonemal heavy chain 11
DNAH3	0.045959	Up	GeneID:55567,Genbank:XM_017023432.1,HGNC:HGNC:2949,MIM:603334	dynein axonemal heavy chain 3
DNAH5	0.0325465	Up	GeneID:1767,Genbank:XM_017009177.1,HGNC:HGNC:2950,MIM:603335	dynein axonemal heavy chain 5
DNAH7	0.0283335	Up	GeneID:56171,Genbank:XM_011511488.3,HGNC:HGNC:18661,MIM:610061	dynein axonemal heavy chain 7
DNM1	0.014371	Down	GeneID:1759,Genbank:NM_001005336.2,HGNC:HGNC:2972,MIM:602377	dynamin 1
DOC2B	0.0114643	Up	GeneID:8447,Genbank:NM_003585.4,HGNC:HGNC:2986,MIM:604568	double C2 domain beta
DOCK2	0.017993	Up	GeneID:1794,Genbank:NM_004946.2,HGNC:HGNC:2988,MIM:603122	dedicator of cytokinesis 2
DOCK8	0.00383616	Up	GeneID:81704,Genbank:XM_011518045.3,HGNC:HGNC:19191,MIM:611432	dedicator of cytokinesis 8
DOK7	0.00675533	Down	GeneID:285489,Genbank:NM_001301071.1,HGNC:HGNC:26594,MIM:610285	docking protein 7
DPP10	0.0228699	Up	GeneID:57628,Genbank:NM_001321910.1,HGNC:HGNC:20823,MIM:608209	dipeptidyl peptidase like 10
DPP4	0.000949274	Up	GeneID:1803,Genbank:XM_005246371.3,HGNC:HGNC:3009,MIM:102720	dipeptidyl peptidase 4
DPP6	0.00850597	Down	GeneID:1804,Genbank:XM_017011808.2,HGNC:HGNC:3010,MIM:126141	dipeptidyl peptidase like 6
DPY19L1	0.0130401	Down	GeneID:23333,Genbank:NM_015283.1,HGNC:HGNC:22205,MIM:613892	dpy-19 like C-mannosyltransferase 1
DPYSL2	0.0481416	Down	GeneID:1808,Genbank:NM_001197293.2,HGNC:HGNC:3014,MIM:602463	dihydropyrimidinase like 2
DPYSL3	0.0425156	Up	GeneID:1809,Genbank:NM_001197294.1,HGNC:HGNC:3015,MIM:601168	dihydropyrimidinase like 3
DPYSL4	0.000580968	Down	GeneID:10570,Genbank:XM_005252658.3,HGNC:HGNC:3016,MIM:608407	dihydropyrimidinase like 4
DRGX	8.44974e-15	Down	GeneID:644168,Genbank:XM_011540089.3,HGNC:HGNC:21536,MIM:606701	dorsal root ganglia homeobox
DSC2	5.5732e-07	Up	GeneID:1824,Genbank:NM_024422.4,HGNC:HGNC:3036,MIM:125645	desmocollin 2
DSC3	0.0457546	Up	GeneID:1825,Genbank:NM_001941.4,HGNC:HGNC:3037,MIM:600271	desmocollin 3
DSEL	2.83473e-05	Down	GeneID:92126,Genbank:NM_032160.2,HGNC:HGNC:18144,MIM:611125	dermatan sulfate epimerase like
DSG3	4.02969e-05	Up	GeneID:1830,Genbank:XM_011525850.2,HGNC:HGNC:3050,MIM:169615	desmoglein 3
DTX1	0.00225692	Down	GeneID:1840,Genbank:XM_011538009.2,HGNC:HGNC:3060,MIM:602582	deltex E3 ubiquitin ligase 1
DUSP10	0.0236979	Up	GeneID:11221,Genbank:NM_007207.5,HGNC:HGNC:3065,MIM:608867	dual specificity phosphatase 10
DUSP2	6.06997e-05	Down	GeneID:1844,Genbank:XM_017003546.1,HGNC:HGNC:3068,MIM:603068	dual specificity phosphatase 2
EBF4	0.0432502	Down	GeneID:57593,Genbank:NM_001110514.1,HGNC:HGNC:29278,MIM:609935	early B cell factor 4
ECI1	0.0367497	Down	GeneID:1632,Genbank:NM_001178029.1,HGNC:HGNC:2703,MIM:600305	enoyl-CoA delta isomerase 1
ECM1	1.82637e-08	Down	GeneID:1893,Genbank:NM_004425.3,HGNC:HGNC:3153,MIM:602201	extracellular matrix protein 1
EDN3	0.0157358	Down	GeneID:1908,Genbank:XM_024451848.1,HGNC:HGNC:3178,MIM:131242	endothelin 3
EDNRA	5.69484e-05	Down	GeneID:1909,Genbank:NM_001957.3,HGNC:HGNC:3179,MIM:131243	endothelin receptor type A
EFEMP2	0.04457	Down	GeneID:30008,Genbank:NM_016938.4,HGNC:HGNC:3219,MIM:604633	EGF containing fibulin extracellular matrix protein 2
EFNA1	0.0195146	Up	GeneID:1942,Genbank:NM_004428.2,HGNC:HGNC:3221,MIM:191164	ephrin A1
EFS	0.00321502	Down	GeneID:10278,Genbank:NM_001277174.1,HGNC:HGNC:16898,MIM:609906	embryonal Fyn-associated substrate
EGLN3	5.75129e-05	Up	GeneID:112399,Genbank:NM_022073.3,HGNC:HGNC:14661,MIM:606426	egl-9 family hypoxia inducible factor 3
EGR1	0.0289926	Down	GeneID:1958,Genbank:NM_001964.2,HGNC:HGNC:3238,MIM:128990	early growth response 1
EHD2	0.00693328	Down	GeneID:30846,Genbank:NM_014601.3,HGNC:HGNC:3243,MIM:605890	EH domain containing 2
ELF5	0.0141588	Up	GeneID:2001,Genbank:XM_017017308.1,HGNC:HGNC:3320,MIM:605169	E74 like ETS transcription factor 5
ELFN1	0.00598312	Down	GeneID:392617,Genbank:XM_006715725.3,HGNC:HGNC:33154,MIM:614964	extracellular leucine rich repeat and fibronectin type III domain containing 1
ELMO1	0.0152056	Up	GeneID:9844,Genbank:NM_001206480.2,HGNC:HGNC:16286,MIM:606420	engulfment and cell motility 1
ELOVL4	0.0171931	Down	GeneID:6785,Genbank:NM_022726.3,HGNC:HGNC:14415,MIM:605512	ELOVL fatty acid elongase 4
EMB	0.0284393	Up	GeneID:133418,Genbank:XM_011543146.2,HGNC:HGNC:30465,MIM:615669	embigin
EMID1	0.0403123	Down	GeneID:129080,Genbank:NM_133455.3,HGNC:HGNC:18036,MIM:608926	EMI domain containing 1
EMILIN1	0.0235006	Down	GeneID:11117,Genbank:NM_007046.3,HGNC:HGNC:19880,MIM:130660	elastin microfibril interfacer 1
EMILIN2	0.0158783	Down	GeneID:84034,Genbank:NM_032048.2,HGNC:HGNC:19881,MIM:608928	elastin microfibril interfacer 2
EMILIN3	0.0243266	Down	GeneID:90187,Genbank:NM_052846.1,HGNC:HGNC:16123,MIM:608929	elastin microfibril interfacer 3
ENO2	0.00701807	Up	GeneID:2026,Genbank:NM_001975.2,HGNC:HGNC:3353,MIM:131360	enolase 2
EPDR1	0.0256089	Down	GeneID:54749,Genbank:NM_017549.4,HGNC:HGNC:17572	ependymin related 1
EPHA4	0.000164724	Up	GeneID:2043,Genbank:NM_001304536.1,HGNC:HGNC:3388,MIM:602188	EPH receptor A4
EPHA5	9.63601e-16	Down	GeneID:2044,Genbank:NM_182472.4,HGNC:HGNC:3389,MIM:600004	EPH receptor A5
EPHB1	0.00662795	Down	GeneID:2047,Genbank:XM_024453390.1,HGNC:HGNC:3392,MIM:600600	EPH receptor B1
EPHB6	0.00615085	Down	GeneID:2051,Genbank:XM_024446675.1,HGNC:HGNC:3396,MIM:602757	EPH receptor B6
EPPK1	0.00459749	Up	GeneID:83481,Genbank:XM_017013890.1,HGNC:HGNC:15577,MIM:607553	epiplakin 1
ERBB4	0.000205205	Up	GeneID:2066,Genbank:NM_001042599.1,HGNC:HGNC:3432,MIM:600543	erb-b2 receptor tyrosine kinase 4
ERN2	0.0465134	Up	GeneID:10595,Genbank:NM_001308220.1,HGNC:HGNC:16942,MIM:604034	endoplasmic reticulum to nucleus signaling 2
ERO1A	0.0392749	Up	GeneID:30001,Genbank:NM_014584.2,HGNC:HGNC:13280,MIM:615435	endoplasmic reticulum oxidoreductase 1 alpha
ETNPPL	0.0332695	Down	GeneID:64850,Genbank:NM_001331033.1,HGNC:HGNC:14404,MIM:614682	ethanolamine-phosphate phospho-lyase
ETV7	0.00886769	Up	GeneID:51513,Genbank:NM_001207039.1,HGNC:HGNC:18160,MIM:605255	ETS variant 7
EVPL	0.010217	Up	GeneID:2125,Genbank:NM_001988.3,HGNC:HGNC:3503,MIM:601590	envoplakin
EXOC3L4	0.00407222	Up	GeneID:91828,Genbank:XM_011537333.2,HGNC:HGNC:20120	exocyst complex component 3 like 4
F13A1	7.49356e-05	Down	GeneID:2162,Genbank:NM_000129.3,HGNC:HGNC:3531,MIM:134570	coagulation factor XIII A chain
FAM107A	0.0255174	Up	GeneID:11170,Genbank:NM_001282714.1,HGNC:HGNC:30827,MIM:608295	family with sequence similarity 107 member A
FAM110C	0.0205088	Up	GeneID:642273,Genbank:XM_017004691.1,HGNC:HGNC:33340,MIM:611395	family with sequence similarity 110 member C
FAM129A	0.000919537	Up	GeneID:116496,Genbank:NM_052966.3,HGNC:HGNC:16784	family with sequence similarity 129 member A
FAM149A	0.011158	Up	GeneID:25854,Genbank:NM_001006655.3,HGNC:HGNC:24527	family with sequence similarity 149 member A
FAM155A	0.0120774	Down	GeneID:728215,Genbank:XM_011521109.3,HGNC:HGNC:33877	family with sequence similarity 155 member A
FAM160A1	0.00320841	Up	GeneID:729830,Genbank:XM_024454201.1,HGNC:HGNC:34237	family with sequence similarity 160 member A1
FAM169A	0.00282465	Down	GeneID:26049,Genbank:NM_015566.2,HGNC:HGNC:29138,MIM:615769	family with sequence similarity 169 member A
FAM189A2	0.0488793	Down	GeneID:9413,Genbank:NM_001127608.2,HGNC:HGNC:24820,MIM:607710	family with sequence similarity 189 member A2
FAM198B	0.0149964	Down	GeneID:51313,Genbank:XM_024454079.1,HGNC:HGNC:25312	family with sequence similarity 198 member B
FAM19A5	0.0288817	Down	GeneID:25817,Genbank:NM_001082967.2,HGNC:HGNC:21592,MIM:617499	family with sequence similarity 19 member A5, C-C motif chemokine like
FAM20A	0.02891	Up	GeneID:54757,Genbank:XM_006721959.3,HGNC:HGNC:23015,MIM:611062	FAM20A, golgi associated secretory pathway pseudokinase
FAM46B	0.0326885	Up	GeneID:115572,Genbank:NM_052943.3,HGNC:HGNC:28273	family with sequence similarity 46 member B
FAM83A	0.000162207	Up	GeneID:84985,Genbank:NM_207006.2,HGNC:HGNC:28210	family with sequence similarity 83 member A
FAT2	0.00469583	Up	GeneID:2196,Genbank:XM_017009225.1,HGNC:HGNC:3596,MIM:604269	FAT atypical cadherin 2
FAT3	0.0128632	Up	GeneID:120114,Genbank:XM_017017186.1,HGNC:HGNC:23112,MIM:612483	FAT atypical cadherin 3
FBN1	0.00124227	Down	GeneID:2200,Genbank:NM_000138.4,HGNC:HGNC:3603,MIM:134797	fibrillin 1
FBN3	0.00464244	Down	GeneID:84467,Genbank:NM_032447.4,HGNC:HGNC:18794,MIM:608529	fibrillin 3
FBXO32	0.00802574	Up	GeneID:114907,Genbank:NM_001242463.1,HGNC:HGNC:16731,MIM:606604	F-box protein 32
FCAR	0.0039735	Up	GeneID:2204,Genbank:NM_002000.3,HGNC:HGNC:3608,MIM:147045	Fc fragment of IgA receptor
FCGR2A	0.00393375	Up	GeneID:2212,Genbank:NM_001136219.1,HGNC:HGNC:3616,MIM:146790	Fc fragment of IgG receptor IIa
FCGR3A	0.00136072	Up	GeneID:2214,Genbank:NM_001329120.1,HGNC:HGNC:3619,MIM:146740	Fc fragment of IgG receptor IIIa
FCGR3B	3.46917e-05	Up	GeneID:2215,Genbank:NM_000570.4,HGNC:HGNC:3620,MIM:610665	Fc fragment of IgG receptor IIIb
FCRL1	0.0210346	Up	GeneID:115350,Genbank:XM_005244869.3,HGNC:HGNC:18509,MIM:606508	Fc receptor like 1
FCRL2	0.0379917	Up	GeneID:79368,Genbank:XM_017002318.1,HGNC:HGNC:14875,MIM:606509	Fc receptor like 2
FCRL5	0.00216391	Up	GeneID:83416,Genbank:NM_001195388.1,HGNC:HGNC:18508,MIM:605877	Fc receptor like 5
FGB	0.022325	Up	GeneID:2244,Genbank:NM_005141.4,HGNC:HGNC:3662,MIM:134830	fibrinogen beta chain
FGF10	0.000253991	Down	GeneID:2255,Genbank:XM_005248264.4,HGNC:HGNC:3666,MIM:602115	fibroblast growth factor 10
FGF12	0.0465815	Down	GeneID:2257,Genbank:NM_004113.5,HGNC:HGNC:3668,MIM:601513	fibroblast growth factor 12
FGFBP1	0.0161164	Up	GeneID:9982,Genbank:NM_005130.4,HGNC:HGNC:19695,MIM:607737	fibroblast growth factor binding protein 1
FGFR2	0.0132349	Up	GeneID:2263,Genbank:NM_001144918.1,HGNC:HGNC:3689,MIM:176943	fibroblast growth factor receptor 2
FGL1	0.0461892	Down	GeneID:2267,Genbank:XM_017013232.1,HGNC:HGNC:3695,MIM:605776	fibrinogen like 1
FGL2	0.00862668	Up	GeneID:10875,Genbank:NM_006682.2,HGNC:HGNC:3696,MIM:605351	fibrinogen like 2
FIBIN	0.00977084	Up	GeneID:387758,Genbank:NM_203371.1,HGNC:HGNC:33747,MIM:617085	fin bud initiation factor homolog (zebrafish)
FJX1	0.0341732	Down	GeneID:24147,Genbank:NM_014344.3,HGNC:HGNC:17166,MIM:612206	four jointed box 1
FKBP10	0.00999359	Down	GeneID:60681,Genbank:NM_021939.3,HGNC:HGNC:18169,MIM:607063	FK506 binding protein 10
FKBP5	1.68922e-06	Up	GeneID:2289,Genbank:NM_001145775.2,HGNC:HGNC:3721,MIM:602623	FK506 binding protein 5
FKBP7	0.0230118	Down	GeneID:51661,Genbank:XM_005246638.5,HGNC:HGNC:3723,MIM:607062	FK506 binding protein 7
FLRT1	8.01572e-06	Down	GeneID:23769,Genbank:XM_005273861.2,HGNC:HGNC:3760,MIM:604806	fibronectin leucine rich transmembrane protein 1
FLRT2	4.18224e-05	Down	GeneID:23768,Genbank:XM_024449522.1,HGNC:HGNC:3761,MIM:604807	fibronectin leucine rich transmembrane protein 2
FMO2	0.00329781	Up	GeneID:2327,Genbank:NM_001460.4,HGNC:HGNC:3770,MIM:603955	flavin containing monooxygenase 2
FOLR1	0.000138545	Up	GeneID:2348,Genbank:NM_016724.2,HGNC:HGNC:3791,MIM:136430	folate receptor 1
FOSB	0.000272165	Down	GeneID:2354,Genbank:NM_006732.2,HGNC:HGNC:3797,MIM:164772	FosB proto-oncogene, AP-1 transcription factor subunit
FOXA1	1.77689e-06	Up	GeneID:3169,Genbank:NM_004496.3,HGNC:HGNC:5021,MIM:602294	forkhead box A1
FOXC1	0.00130459	Up	GeneID:2296,Genbank:NM_001453.2,HGNC:HGNC:3800,MIM:601090	forkhead box C1
FOXG1	0.0385304	Up	GeneID:2290,Genbank:NM_005249.4,HGNC:HGNC:3811,MIM:164874	forkhead box G1
FOXJ1	0.0236223	Up	GeneID:2302,Genbank:NM_001454.3,HGNC:HGNC:3816,MIM:602291	forkhead box J1
FOXL2	1.20811e-07	Down	GeneID:668,Genbank:NM_023067.3,HGNC:HGNC:1092,MIM:605597	forkhead box L2
FOXL2NB	4.26431e-05	Down	GeneID:401089,Genbank:NM_001040061.2,HGNC:HGNC:34428	FOXL2 neighbor
FPR1	0.00107842	Up	GeneID:2357,Genbank:NM_001193306.1,HGNC:HGNC:3826,MIM:136537	formyl peptide receptor 1
FPR2	0.00213885	Up	GeneID:2358,Genbank:XM_006723120.3,HGNC:HGNC:3827,MIM:136538	formyl peptide receptor 2
FPR3	0.0269143	Up	GeneID:2359,Genbank:NM_002030.4,HGNC:HGNC:3828,MIM:136539	formyl peptide receptor 3
FRMPD4	0.0133949	Down	GeneID:9758,Genbank:XM_017029983.1,HGNC:HGNC:29007,MIM:300838	FERM and PDZ domain containing 4
FRRS1L	0.00760974	Down	GeneID:23732,Genbank:NM_014334.3,HGNC:HGNC:1362,MIM:604574	ferric chelate reductase 1 like
FRZB	0.0143072	Up	GeneID:2487,Genbank:NM_001463.3,HGNC:HGNC:3959,MIM:605083	frizzled related protein
FSCN1	0.00652945	Down	GeneID:6624,Genbank:NM_003088.3,HGNC:HGNC:11148,MIM:602689	fascin actin-bundling protein 1
FUT2	0.0276838	Up	GeneID:2524,Genbank:NM_000511.5,HGNC:HGNC:4013,MIM:182100	fucosyltransferase 2
FUT3	0.0119959	Up	GeneID:2525,Genbank:NM_001097641.1,HGNC:HGNC:4014,MIM:111100	fucosyltransferase 3 (Lewis blood group)
FYB1	0.00553937	Up	GeneID:2533,Genbank:XM_006714464.3,HGNC:HGNC:4036,MIM:602731	FYN binding protein 1
FZD8	0.0281766	Up	GeneID:8325,Genbank:NM_031866.2,HGNC:HGNC:4046,MIM:606146	frizzled class receptor 8
GABRA3	0.00171058	Down	GeneID:2556,Genbank:XM_006724811.3,HGNC:HGNC:4077,MIM:305660	gamma-aminobutyric acid type A receptor alpha3 subunit
GABRQ	0.000188593	Down	GeneID:55879,Genbank:XM_011531184.3,HGNC:HGNC:14454,MIM:300349	gamma-aminobutyric acid type A receptor theta subunit
GAD1	0.00013439	Up	GeneID:2571,Genbank:XM_011510922.1,HGNC:HGNC:4092,MIM:605363	glutamate decarboxylase 1
GADD45B	0.0125277	Down	GeneID:4616,Genbank:NM_015675.3,HGNC:HGNC:4096,MIM:604948	growth arrest and DNA damage inducible beta
GALNT14	0.0071881	Up	GeneID:79623,Genbank:NM_024572.3,HGNC:HGNC:22946,MIM:608225	polypeptide N-acetylgalactosaminyltransferase 14
GALNT16	0.022084	Up	GeneID:57452,Genbank:XM_017021498.1,HGNC:HGNC:23233,MIM:615132	polypeptide N-acetylgalactosaminyltransferase 16
GALNT17	0.00127873	Down	GeneID:64409,Genbank:XM_011516467.3,HGNC:HGNC:16347,MIM:615137	polypeptide N-acetylgalactosaminyltransferase 17
GAS6	0.0165725	Down	GeneID:2621,Genbank:NM_000820.3,HGNC:HGNC:4168,MIM:600441	growth arrest specific 6
GATA2	0.0022883	Down	GeneID:2624,Genbank:NM_032638.4,HGNC:HGNC:4171,MIM:137295	GATA binding protein 2
GBP1	0.00803451	Up	GeneID:2633,Genbank:NM_002053.2,HGNC:HGNC:4182,MIM:600411	guanylate binding protein 1
GBP2	0.00345022	Up	GeneID:2634,Genbank:NM_004120.4,HGNC:HGNC:4183,MIM:600412	guanylate binding protein 2
GBP4	0.00118414	Up	GeneID:115361,Genbank:NM_052941.4,HGNC:HGNC:20480,MIM:612466	guanylate binding protein 4
GBP5	2.26807e-05	Up	GeneID:115362,Genbank:NM_001134486.2,HGNC:HGNC:19895,MIM:611467	guanylate binding protein 5
GCLC	0.000510544	Down	GeneID:2729,Genbank:NM_001197115.1,HGNC:HGNC:4311,MIM:606857	glutamate-cysteine ligase catalytic subunit
GDF15	0.000268783	Up	GeneID:9518,Genbank:XM_024451789.1,HGNC:HGNC:30142,MIM:605312	growth differentiation factor 15
GEM	0.000851499	Up	GeneID:2669,Genbank:XM_017013315.1,HGNC:HGNC:4234,MIM:600164	GTP binding protein overexpressed in skeletal muscle
GFOD1	0.0310588	Up	GeneID:54438,Genbank:XM_011514699.2,HGNC:HGNC:21096	glucose-fructose oxidoreductase domain containing 1
GFRA2	0.000300454	Down	GeneID:2675,Genbank:XM_006716327.3,HGNC:HGNC:4244,MIM:601956	GDNF family receptor alpha 2
GFRA3	0.014176	Up	GeneID:2676,Genbank:NM_001496.3,HGNC:HGNC:4245,MIM:605710	GDNF family receptor alpha 3
GJA4	1.71466e-05	Down	GeneID:2701,Genbank:XM_005270750.2,HGNC:HGNC:4278,MIM:121012	gap junction protein alpha 4
GJB2	0.0139966	Up	GeneID:2706,Genbank:NM_004004.5,HGNC:HGNC:4284,MIM:121011	gap junction protein beta 2
GJD2	0.0218142	Down	GeneID:57369,Genbank:XM_017022438.1,HGNC:HGNC:19154,MIM:607058	gap junction protein delta 2
GK	0.00762238	Up	GeneID:2710,Genbank:XM_006724486.3,HGNC:HGNC:4289,MIM:300474	glycerol kinase
GLA	0.0011158	Down	GeneID:2717,Genbank:NM_000169.2,HGNC:HGNC:4296,MIM:300644	galactosidase alpha
GLI1	0.000422249	Down	GeneID:2735,Genbank:NM_001160045.1,HGNC:HGNC:4317,MIM:165220	GLI family zinc finger 1
GLI2	0.0112564	Down	GeneID:2736,Genbank:XM_024452794.1,HGNC:HGNC:4318,MIM:165230	GLI family zinc finger 2
GLIPR1	0.0175885	Down	GeneID:11010,Genbank:NM_006851.2,HGNC:HGNC:17001,MIM:602692	GLI pathogenesis related 1
GLYATL2	0.0380148	Up	GeneID:219970,Genbank:XM_024448395.1,HGNC:HGNC:24178,MIM:614762	glycine-N-acyltransferase like 2
GNLY	0.0113715	Down	GeneID:10578,Genbank:NM_012483.3,HGNC:HGNC:4414,MIM:188855	granulysin
GP2	0.0443881	Down	GeneID:2813,Genbank:NM_001007242.2,HGNC:HGNC:4441,MIM:602977	glycoprotein 2
GPC1	0.04327	Down	GeneID:2817,Genbank:NM_002081.2,HGNC:HGNC:4449,MIM:600395	glypican 1
GPC4	0.0461317	Up	GeneID:2239,Genbank:NM_001448.2,HGNC:HGNC:4452,MIM:300168	glypican 4
GPER1	0.00528143	Down	GeneID:2852,Genbank:NM_001039966.1,HGNC:HGNC:4485,MIM:601805	G protein-coupled estrogen receptor 1
GPNMB	0.0242471	Up	GeneID:10457,Genbank:NM_001005340.1,HGNC:HGNC:4462,MIM:604368	glycoprotein nmb
GPR141	0.000277103	Up	GeneID:353345,Genbank:XM_011515374.3,HGNC:HGNC:19997,MIM:609045	G protein-coupled receptor 141
GPR158	0.0406447	Up	GeneID:57512,Genbank:NM_020752.2,HGNC:HGNC:23689,MIM:614573	G protein-coupled receptor 158
GPR22	0.0301319	Up	GeneID:2845,Genbank:NM_005295.2,HGNC:HGNC:4477,MIM:601910	G protein-coupled receptor 22
GREB1	0.0236101	Down	GeneID:9687,Genbank:XM_024453254.1,HGNC:HGNC:24885,MIM:611736	growth regulation by estrogen in breast cancer 1
GREM1	0.00969552	Up	GeneID:26585,Genbank:NM_013372.6,HGNC:HGNC:2001,MIM:603054	gremlin 1, DAN family BMP antagonist
GREM2	0.00729637	Down	GeneID:64388,Genbank:XM_011544249.2,HGNC:HGNC:17655,MIM:608832	gremlin 2, DAN family BMP antagonist
GRHL1	0.0220969	Up	GeneID:29841,Genbank:NM_198182.2,HGNC:HGNC:17923,MIM:609786	grainyhead like transcription factor 1
GRHL3	0.014755	Up	GeneID:57822,Genbank:NM_198174.2,HGNC:HGNC:25839,MIM:608317	grainyhead like transcription factor 3
GRIA2	4.74302e-12	Up	GeneID:2891,Genbank:NM_001083619.1,HGNC:HGNC:4572,MIM:138247	glutamate ionotropic receptor AMPA type subunit 2
GRIN2D	0.00378785	Up	GeneID:2906,Genbank:NM_000836.2,HGNC:HGNC:4588,MIM:602717	glutamate ionotropic receptor NMDA type subunit 2D
GRIN3A	0.00422282	Down	GeneID:116443,Genbank:NM_133445.2,HGNC:HGNC:16767,MIM:606650	glutamate ionotropic receptor NMDA type subunit 3A
GRM7	0.0149604	Down	GeneID:2917,Genbank:NM_181874.2,HGNC:HGNC:4599,MIM:604101	glutamate metabotropic receptor 7
GSDMC	0.0379679	Up	GeneID:56169,Genbank:XM_011517161.2,HGNC:HGNC:7151,MIM:608384	gasdermin C
GUSB	0.00519217	Down	GeneID:2990,Genbank:NM_001293105.1,HGNC:HGNC:4696,MIM:611499	glucuronidase beta
GXYLT2	0.0145341	Down	GeneID:727936,Genbank:XM_011534068.2,HGNC:HGNC:33383,MIM:613322	glucoside xylosyltransferase 2
GYPC	0.0157691	Down	GeneID:2995,Genbank:NM_001256584.1,HGNC:HGNC:4704,MIM:110750	glycophorin C (Gerbich blood group)
GYPE	0.0116656	Down	GeneID:2996,Genbank:XM_017008139.2,HGNC:HGNC:4705,MIM:138590	glycophorin E (MNS blood group)
HABP2	8.37995e-05	Up	GeneID:3026,Genbank:NM_001177660.2,HGNC:HGNC:4798,MIM:603924	hyaluronan binding protein 2
HAND2	0.000280241	Down	GeneID:9464,Genbank:NM_021973.2,HGNC:HGNC:4808,MIM:602407	heart and neural crest derivatives expressed 2
HAP1	0.0339059	Down	GeneID:9001,Genbank:NM_001079871.1,HGNC:HGNC:4812,MIM:600947	huntingtin associated protein 1
HAPLN3	0.00212933	Up	GeneID:145864,Genbank:NM_178232.3,HGNC:HGNC:21446	hyaluronan and proteoglycan link protein 3
HAPLN4	0.00176411	Down	GeneID:404037,Genbank:NM_023002.2,HGNC:HGNC:31357	hyaluronan and proteoglycan link protein 4
HAS3	0.0186439	Up	GeneID:3038,Genbank:NM_001199280.1,HGNC:HGNC:4820,MIM:602428	hyaluronan synthase 3
HAVCR2	0.0426775	Up	GeneID:84868,Genbank:NM_032782.4,HGNC:HGNC:18437,MIM:606652	hepatitis A virus cellular receptor 2
HBA1	0.0210399	Down	GeneID:3039,Genbank:NM_000558.4,HGNC:HGNC:4823,MIM:141800	hemoglobin subunit alpha 1
HBA2	0.00403086	Down	GeneID:3040,Genbank:NM_000517.4,HGNC:HGNC:4824,MIM:141850	hemoglobin subunit alpha 2
HBB	2.53247e-07	Down	GeneID:3043,Genbank:NM_000518.4,HGNC:HGNC:4827,MIM:141900	hemoglobin subunit beta
HBG2	0.0137416	Down	GeneID:3048,Genbank:NM_000184.2,HGNC:HGNC:4832,MIM:142250	hemoglobin subunit gamma 2
HCAR2	0.0248994	Up	GeneID:338442,Genbank:NM_177551.3,HGNC:HGNC:24827,MIM:609163	hydroxycarboxylic acid receptor 2
HCAR3	0.016729	Up	GeneID:8843,Genbank:NM_006018.2,HGNC:HGNC:16824,MIM:606039	hydroxycarboxylic acid receptor 3
HCLS1	0.0197099	Up	GeneID:3059,Genbank:NM_001292041.1,HGNC:HGNC:4844,MIM:601306	hematopoietic cell-specific Lyn substrate 1
HCN1	0.00316733	Down	GeneID:348980,Genbank:NM_021072.3,HGNC:HGNC:4845,MIM:602780	hyperpolarization activated cyclic nucleotide gated potassium channel 1
HDAC9	0.0117177	Up	GeneID:9734,Genbank:NM_001321868.1,HGNC:HGNC:14065,MIM:606543	histone deacetylase 9
HERC6	0.0344135	Up	GeneID:55008,Genbank:XM_005263083.4,HGNC:HGNC:26072,MIM:609249	HECT and RLD domain containing E3 ubiquitin protein ligase family member 6
HEY2	0.00841928	Down	GeneID:23493,Genbank:XM_017010629.2,HGNC:HGNC:4881,MIM:604674	hes related family bHLH transcription factor with YRPW motif 2
HEYL	0.00293363	Down	GeneID:26508,Genbank:NM_014571.3,HGNC:HGNC:4882,MIM:609034	hes related family bHLH transcription factor with YRPW motif-like
HGF	0.00753256	Down	GeneID:3082,Genbank:XM_006715956.2,HGNC:HGNC:4893,MIM:142409	hepatocyte growth factor
HIC1	0.000665911	Down	GeneID:3090,Genbank:NM_006497.3,HGNC:HGNC:4909,MIM:603825	HIC ZBTB transcriptional repressor 1
HIST1H1A	0.000849617	Down	GeneID:3024,Genbank:NM_005325.3,HGNC:HGNC:4715,MIM:142709	histone cluster 1 H1 family member a
HIST1H4F	0.0159783	Down	GeneID:8361,Genbank:NM_003540.3,HGNC:HGNC:4783,MIM:602824	histone cluster 1 H4 family member f
HKDC1	0.0027509	Up	GeneID:80201,Genbank:NM_025130.3,HGNC:HGNC:23302,MIM:617221	hexokinase domain containing 1
HLA-B	0.0380101	Up	GeneID:3106,Genbank:NM_005514.7,HGNC:HGNC:4932,MIM:142830	major histocompatibility complex, class I, B
HLA-DMA	0.0308851	Up	GeneID:3108,Genbank:NM_006120.3,HGNC:HGNC:4934,MIM:142855	major histocompatibility complex, class II, DM alpha
HLA-DMB	0.0377131	Up	GeneID:3109,Genbank:NM_002118.4,HGNC:HGNC:4935,MIM:142856	major histocompatibility complex, class II, DM beta
HLA-DOA	0.000621172	Up	GeneID:3111,Genbank:NM_002119.3,HGNC:HGNC:4936,MIM:142930	major histocompatibility complex, class II, DO alpha
HLA-DPA1	0.000699845	Up	GeneID:3113,Genbank:NM_001242525.1,HGNC:HGNC:4938,MIM:142880	major histocompatibility complex, class II, DP alpha 1
HLA-DPB1	0.0223004	Up	GeneID:3115,Genbank:NM_002121.5,HGNC:HGNC:4940,MIM:142858	major histocompatibility complex, class II, DP beta 1
HLA-DQA1	3.00305e-07	Up	GeneID:3117,Genbank:XM_006715079.4,HGNC:HGNC:4942,MIM:146880	major histocompatibility complex, class II, DQ alpha 1
HLA-DQB1	4.69943e-06	Up	GeneID:3119,Genbank:NM_002123.4,HGNC:HGNC:4944,MIM:604305	major histocompatibility complex, class II, DQ beta 1
HLA-DRA	0.0012498	Up	GeneID:3122,Genbank:NM_019111.4,HGNC:HGNC:4947,MIM:142860	major histocompatibility complex, class II, DR alpha
HLA-DRB1	6.11972e-08	Up	GeneID:3123,Genbank:NM_002124.3,HGNC:HGNC:4948,MIM:142857	major histocompatibility complex, class II, DR beta 1
HLA-DRB5	1.9322e-09	Up	GeneID:3127,Genbank:XM_011514562.2,HGNC:HGNC:4953,MIM:604776	major histocompatibility complex, class II, DR beta 5
HLA-F	0.0237972	Up	GeneID:3134,Genbank:NM_001098479.1,HGNC:HGNC:4963,MIM:143110	major histocompatibility complex, class I, F
HOXA10	0.000491859	Down	GeneID:3206,Genbank:NM_018951.3,HGNC:HGNC:5100,MIM:142957	homeobox A10
HOXA11	2.6397e-05	Down	GeneID:3207,Genbank:NM_005523.5,HGNC:HGNC:5101,MIM:142958	homeobox A11
HOXA9	0.0403325	Down	GeneID:3205,Genbank:NM_152739.3,HGNC:HGNC:5109,MIM:142956	homeobox A9
HOXB13	0.00851632	Up	GeneID:10481,Genbank:NM_006361.5,HGNC:HGNC:5112,MIM:604607	homeobox B13
HOXD1	0.0348336	Up	GeneID:3231,Genbank:NM_024501.2,HGNC:HGNC:5132,MIM:142987	homeobox D1
HPGD	0.0369719	Up	GeneID:3248,Genbank:NM_001256306.1,HGNC:HGNC:5154,MIM:601688	15-hydroxyprostaglandin dehydrogenase
HPSE2	0.000827169	Down	GeneID:60495,Genbank:NM_001166245.1,HGNC:HGNC:18374,MIM:613469	heparanase 2 (inactive)
HS3ST3A1	9.92632e-09	Up	GeneID:9955,Genbank:NM_006042.2,HGNC:HGNC:5196,MIM:604057	heparan sulfate-glucosamine 3-sulfotransferase 3A1
HS3ST3B1	0.00372719	Up	GeneID:9953,Genbank:NM_006041.2,HGNC:HGNC:5198,MIM:604058	heparan sulfate-glucosamine 3-sulfotransferase 3B1
HSH2D	0.0337399	Up	GeneID:84941,Genbank:NM_001291274.1,HGNC:HGNC:24920,MIM:608349	hematopoietic SH2 domain containing
HSPA2	0.0312039	Down	GeneID:3306,Genbank:NM_021979.3,HGNC:HGNC:5235,MIM:140560	heat shock protein family A (Hsp70) member 2
HSPB8	0.0492575	Down	GeneID:26353,Genbank:NM_014365.2,HGNC:HGNC:30171,MIM:608014	heat shock protein family B (small) member 8
HTR1E	0.00840825	Down	GeneID:3354,Genbank:XM_011535789.2,HGNC:HGNC:5291,MIM:182132	5-hydroxytryptamine receptor 1E
ICAM1	0.000157338	Up	GeneID:3383,Genbank:NM_000201.2,HGNC:HGNC:5344,MIM:147840	intercellular adhesion molecule 1
ID1	0.0317385	Down	GeneID:3397,Genbank:NM_181353.2,HGNC:HGNC:5360,MIM:600349	inhibitor of DNA binding 1, HLH protein
ID2	0.0371136	Down	GeneID:3398,Genbank:NM_002166.4,HGNC:HGNC:5361,MIM:600386	inhibitor of DNA binding 2
ID3	0.00533048	Down	GeneID:3399,Genbank:NM_002167.4,HGNC:HGNC:5362,MIM:600277	inhibitor of DNA binding 3, HLH protein
ID4	0.023351	Down	GeneID:3400,Genbank:NM_001546.3,HGNC:HGNC:5363,MIM:600581	inhibitor of DNA binding 4, HLH protein
GDF7	1.28959e-07	Down	GeneID:151449,Genbank:NM_182828.3,HGNC:HGNC:4222,MIM:604651	growth differentiation factor 7
SMAD9	9.41238e-05	Down	GeneID:4093,Genbank:NM_005905.5,HGNC:HGNC:6774,MIM:603295	SMAD family member 9
GDF5	0.0280471	Up	GeneID:8200,Genbank:NM_001319138.1,HGNC:HGNC:4220,MIM:601146	growth differentiation factor 5
INHBA	9.47161e-06	Up	GeneID:3624,Genbank:XM_017012175.1,HGNC:HGNC:6066,MIM:147290	inhibin beta A subunit
LEFTY1	1.45768e-07	Up	GeneID:10637,Genbank:NM_020997.3,HGNC:HGNC:6552,MIM:603037	left-right determination factor 1
LEFTY2	0.000354801	Up	GeneID:7044,Genbank:NM_001172425.2,HGNC:HGNC:3122,MIM:601877	left-right determination factor 2
THBS1	0.0208129	Up	GeneID:7057,Genbank:NM_003246.3,HGNC:HGNC:11785,MIM:188060	thrombospondin 1
IDO1	1.65221e-05	Up	GeneID:3620,Genbank:NM_002164.5,HGNC:HGNC:6059,MIM:147435	indoleamine 2,3-dioxygenase 1
IER2	0.0117136	Down	GeneID:9592,Genbank:NM_004907.2,HGNC:HGNC:28871	immediate early response 2
IFI30	0.000357247	Up	GeneID:10437,Genbank:NM_006332.4,HGNC:HGNC:5398,MIM:604664	IFI30, lysosomal thiol reductase
IFI44	0.0157473	Up	GeneID:10561,Genbank:XM_011540516.3,HGNC:HGNC:16938,MIM:610468	interferon induced protein 44
IFI44L	0.000526237	Up	GeneID:10964,Genbank:NM_006820.3,HGNC:HGNC:17817,MIM:613975	interferon induced protein 44 like
IFI6	0.0460048	Up	GeneID:2537,Genbank:XM_024446207.1,HGNC:HGNC:4054,MIM:147572	interferon alpha inducible protein 6
IFIT3	0.0104658	Up	GeneID:3437,Genbank:NM_001289758.1,HGNC:HGNC:5411,MIM:604650	interferon induced protein with tetratricopeptide repeats 3
IGDCC3	0.0217728	Down	GeneID:9543,Genbank:NM_004884.3,HGNC:HGNC:9700,MIM:604184	immunoglobulin superfamily DCC subclass member 3
IGF1	0.000592586	Down	GeneID:3479,Genbank:XM_017019262.2,HGNC:HGNC:5464,MIM:147440	insulin like growth factor 1
IGF2BP1	0.0158214	Down	GeneID:10642,Genbank:NM_006546.3,HGNC:HGNC:28866,MIM:608288	insulin like growth factor 2 mRNA binding protein 1
IGFBP3	0.0165061	Up	GeneID:3486,Genbank:NM_000598.4,HGNC:HGNC:5472,MIM:146732	insulin like growth factor binding protein 3
IGFBP4	0.0239425	Down	GeneID:3487,Genbank:NM_001552.2,HGNC:HGNC:5473,MIM:146733	insulin like growth factor binding protein 4
IGFBPL1	0.0439945	Up	GeneID:347252,Genbank:NM_001007563.2,HGNC:HGNC:20081,MIM:610413	insulin like growth factor binding protein like 1
IGFN1	0.0349294	Up	GeneID:91156,Genbank:XM_005245580.3,HGNC:HGNC:24607,MIM:617309	immunoglobulin-like and fibronectin type III domain containing 1
IGLL5	4.14202e-14	Up	GeneID:100423062,Genbank:NM_001178126.1,HGNC:HGNC:38476	immunoglobulin lambda like polypeptide 5
IGSF10	0.0023587	Down	GeneID:285313,Genbank:XM_011512709.2,HGNC:HGNC:26384,MIM:617351	immunoglobulin superfamily member 10
IGSF9	0.0434636	Up	GeneID:57549,Genbank:NM_020789.3,HGNC:HGNC:18132,MIM:609738	immunoglobulin superfamily member 9
IHH	3.34037e-06	Down	GeneID:3549,Genbank:NM_002181.3,HGNC:HGNC:5956,MIM:600726	indian hedgehog
IKBKE	0.0313293	Up	GeneID:9641,Genbank:NM_014002.3,HGNC:HGNC:14552,MIM:605048	inhibitor of nuclear factor kappa B kinase subunit epsilon
IKZF1	0.0185824	Up	GeneID:10320,Genbank:XM_011515078.2,HGNC:HGNC:13176,MIM:603023	IKAROS family zinc finger 1
IL17RE	0.0332819	Up	GeneID:132014,Genbank:XM_011533361.3,HGNC:HGNC:18439,MIM:614995	interleukin 17 receptor E
IL1R2	0.00160344	Up	GeneID:7850,Genbank:XM_006712736.3,HGNC:HGNC:5994,MIM:147811	interleukin 1 receptor type 2
IL1RAP	0.0352083	Up	GeneID:3556,Genbank:NM_001167931.1,HGNC:HGNC:5995,MIM:602626	interleukin 1 receptor accessory protein
IL1RN	8.9247e-05	Up	GeneID:3557,Genbank:XM_011511121.1,HGNC:HGNC:6000,MIM:147679	interleukin 1 receptor antagonist
IL21R	0.0193759	Up	GeneID:50615,Genbank:XM_011545857.3,HGNC:HGNC:6006,MIM:605383	interleukin 21 receptor
IL2RG	0.034723	Up	GeneID:3561,Genbank:NM_000206.2,HGNC:HGNC:6010,MIM:308380	interleukin 2 receptor subunit gamma
IL4I1	1.03861e-05	Up	GeneID:259307,Genbank:NM_001258017.1,HGNC:HGNC:19094,MIM:609742	interleukin 4 induced 1
IL7R	1.80459e-07	Up	GeneID:3575,Genbank:NM_002185.4,HGNC:HGNC:6024,MIM:146661	interleukin 7 receptor
IRAK3	0.035059	Up	GeneID:11213,Genbank:NM_007199.2,HGNC:HGNC:17020,MIM:604459	interleukin 1 receptor associated kinase 3
IRS4	0.0318068	Up	GeneID:8471,Genbank:XM_005262220.2,HGNC:HGNC:6128,MIM:300904	insulin receptor substrate 4
ISLR	0.00508454	Down	GeneID:3671,Genbank:NM_005545.3,HGNC:HGNC:6133,MIM:602059	immunoglobulin superfamily containing leucine rich repeat
ITGA11	8.78833e-05	Up	GeneID:22801,Genbank:XM_011521363.2,HGNC:HGNC:6136,MIM:604789	integrin subunit alpha 11
ITGB2	0.0145427	Up	GeneID:3689,Genbank:XM_006724001.2,HGNC:HGNC:6155,MIM:600065	integrin subunit beta 2
ITGB4	0.0377555	Up	GeneID:3691,Genbank:NM_000213.4,HGNC:HGNC:6158,MIM:147557	integrin subunit beta 4
ITGB6	0.00342714	Up	GeneID:3694,Genbank:NM_001282353.1,HGNC:HGNC:6161,MIM:147558	integrin subunit beta 6
ITIH5	0.0394271	Down	GeneID:80760,Genbank:NM_030569.6,HGNC:HGNC:21449,MIM:609783	inter-alpha-trypsin inhibitor heavy chain family member 5
ITK	0.0270374	Up	GeneID:3702,Genbank:NM_005546.3,HGNC:HGNC:6171,MIM:186973	IL2 inducible T cell kinase
JAK3	0.0246478	Up	GeneID:3718,Genbank:XM_005259896.3,HGNC:HGNC:6193,MIM:600173	Janus kinase 3
JAZF1	0.00267089	Down	GeneID:221895,Genbank:NM_175061.3,HGNC:HGNC:28917,MIM:606246	JAZF zinc finger 1
JCHAIN	6.50167e-17	Up	GeneID:3512,Genbank:NM_144646.3,HGNC:HGNC:5713,MIM:147790	joining chain of multimeric IgA and IgM
JPH2	0.00973056	Up	GeneID:57158,Genbank:NM_020433.4,HGNC:HGNC:14202,MIM:605267	junctophilin 2
JSRP1	0.0174558	Up	GeneID:126306,Genbank:NM_144616.3,HGNC:HGNC:24963,MIM:608743	junctional sarcoplasmic reticulum protein 1
JUN	0.028099	Down	GeneID:3725,Genbank:NM_002228.3,HGNC:HGNC:6204,MIM:165160	Jun proto-oncogene, AP-1 transcription factor subunit
KANK4	8.50597e-06	Up	GeneID:163782,Genbank:NM_001320269.1,HGNC:HGNC:27263,MIM:614612	KN motif and ankyrin repeat domains 4
KATNAL1	0.0316439	Down	GeneID:84056,Genbank:XM_017020791.2,HGNC:HGNC:28361,MIM:614764	katanin catalytic subunit A1 like 1
KCNC2	5.35754e-05	Down	GeneID:3747,Genbank:NM_153748.2,HGNC:HGNC:6234,MIM:176256	potassium voltage-gated channel subfamily C member 2
KCNH3	0.0091256	Up	GeneID:23416,Genbank:XM_011538085.2,HGNC:HGNC:6252,MIM:604527	potassium voltage-gated channel subfamily H member 3
KCNH5	0.00115141	Up	GeneID:27133,Genbank:NM_172375.2,HGNC:HGNC:6254,MIM:605716	potassium voltage-gated channel subfamily H member 5
KCNIP4	6.3095e-07	Down	GeneID:80333,Genbank:XM_011513885.3,HGNC:HGNC:30083,MIM:608182	potassium voltage-gated channel interacting protein 4
KCNJ10	0.0427256	Up	GeneID:3766,Genbank:NM_002241.4,HGNC:HGNC:6256,MIM:602208	potassium voltage-gated channel subfamily J member 10
KCNJ15	0.00107652	Up	GeneID:3772,Genbank:NM_001276439.1,HGNC:HGNC:6261,MIM:602106	potassium voltage-gated channel subfamily J member 15
KCNK6	0.0155357	Down	GeneID:9424,Genbank:NM_004823.1,HGNC:HGNC:6281,MIM:603939	potassium two pore domain channel subfamily K member 6
KCNMA1	0.00274394	Up	GeneID:3778,Genbank:NM_001271518.1,HGNC:HGNC:6284,MIM:600150	potassium calcium-activated channel subfamily M alpha 1
KCNMB1	0.0230388	Up	GeneID:3779,Genbank:NM_004137.3,HGNC:HGNC:6285,MIM:603951	potassium calcium-activated channel subfamily M regulatory beta subunit 1
KCP	0.0365396	Up	GeneID:375616,Genbank:XM_017012188.1,HGNC:HGNC:17585,MIM:609344	kielin/chordin-like protein
KCTD15	0.0186797	Down	GeneID:79047,Genbank:XM_017027284.1,HGNC:HGNC:23297,MIM:615240	potassium channel tetramerization domain containing 15
KIAA1210	1.25084e-11	Down	GeneID:57481,Genbank:XM_017029689.2,HGNC:HGNC:29218,MIM:300995	KIAA1210
KIAA1217	0.0386679	Up	GeneID:56243,Genbank:XM_024448086.1,HGNC:HGNC:25428,MIM:617367	KIAA1217
KIF1A	0.0102052	Up	GeneID:547,Genbank:NM_004321.7,HGNC:HGNC:888,MIM:601255	kinesin family member 1A
KIF26A	0.000217419	Down	GeneID:26153,Genbank:NM_015656.1,HGNC:HGNC:20226,MIM:613231	kinesin family member 26A
KIF5A	0.0165953	Down	GeneID:3798,Genbank:NM_004984.3,HGNC:HGNC:6323,MIM:602821	kinesin family member 5A
KIRREL1	0.0493126	Down	GeneID:55243,Genbank:NM_018240.6,HGNC:HGNC:15734,MIM:607428	kirre like nephrin family adhesion molecule 1
KIRREL2	0.0487027	Down	GeneID:84063,Genbank:XM_011527362.1,HGNC:HGNC:18816,MIM:607762	kirre like nephrin family adhesion molecule 2
KLF5	0.00035644	Up	GeneID:688,Genbank:NM_001286818.1,HGNC:HGNC:6349,MIM:602903	Kruppel like factor 5
KLHL14	0.00659432	Up	GeneID:57565,Genbank:NM_020805.2,HGNC:HGNC:29266,MIM:613772	kelch like family member 14
KLK10	0.000231344	Up	GeneID:5655,Genbank:NM_001077500.1,HGNC:HGNC:6358,MIM:602673	kallikrein related peptidase 10
KLK2	0.00725354	Down	GeneID:3817,Genbank:NM_001002231.2,HGNC:HGNC:6363,MIM:147960	kallikrein related peptidase 2
KLK3	0.0259658	Down	GeneID:354,Genbank:NM_001030047.1,HGNC:HGNC:6364,MIM:176820	kallikrein related peptidase 3
KMO	2.4626e-07	Down	GeneID:8564,Genbank:XM_005273338.3,HGNC:HGNC:6381,MIM:603538	kynurenine 3-monooxygenase
KRT13	0.0015463	Up	GeneID:3860,Genbank:NM_002274.3,HGNC:HGNC:6415,MIM:148065	keratin 13
KRT14	0.00451705	Up	GeneID:3861,Genbank:NM_000526.4,HGNC:HGNC:6416,MIM:148066	keratin 14
KRT16	5.74351e-06	Up	GeneID:3868,Genbank:NM_005557.3,HGNC:HGNC:6423,MIM:148067	keratin 16
KRT17	0.000383642	Up	GeneID:3872,Genbank:NM_000422.2,HGNC:HGNC:6427,MIM:148069	keratin 17
KRT18	0.0392945	Up	GeneID:3875,Genbank:NM_199187.1,HGNC:HGNC:6430,MIM:148070	keratin 18
KRT23	0.0270706	Up	GeneID:25984,Genbank:NM_015515.4,HGNC:HGNC:6438,MIM:606194	keratin 23
KRT24	0.0468995	Up	GeneID:192666,Genbank:XM_017024299.1,HGNC:HGNC:18527,MIM:607742	keratin 24
KRT4	0.0329748	Up	GeneID:3851,Genbank:NM_002272.3,HGNC:HGNC:6441,MIM:123940	keratin 4
KRT5	0.00485081	Up	GeneID:3852,Genbank:NM_000424.3,HGNC:HGNC:6442,MIM:148040	keratin 5
KRT6A	5.50575e-18	Up	GeneID:3853,Genbank:NM_005554.3,HGNC:HGNC:6443,MIM:148041	keratin 6A
KRT6C	0.0403837	Up	GeneID:286887,Genbank:NM_173086.4,HGNC:HGNC:20406,MIM:612315	keratin 6C
KRT7	1.30387e-05	Up	GeneID:3855,Genbank:NM_005556.3,HGNC:HGNC:6445,MIM:148059	keratin 7
KYNU	0.0294288	Up	GeneID:8942,Genbank:NM_001199241.1,HGNC:HGNC:6469,MIM:605197	kynureninase
LAD1	0.0101805	Up	GeneID:3898,Genbank:NM_005558.3,HGNC:HGNC:6472,MIM:602314	ladinin 1
LAMB3	1.06444e-05	Up	GeneID:3914,Genbank:NM_000228.2,HGNC:HGNC:6490,MIM:150310	laminin subunit beta 3
LAMC3	0.00041402	Down	GeneID:10319,Genbank:NM_006059.3,HGNC:HGNC:6494,MIM:604349	laminin subunit gamma 3
LAMP3	0.0172426	Up	GeneID:27074,Genbank:NM_014398.3,HGNC:HGNC:14582,MIM:605883	lysosomal associated membrane protein 3
LAPTM5	0.00186176	Up	GeneID:7805,Genbank:NM_006762.2,HGNC:HGNC:29612,MIM:601476	lysosomal protein transmembrane 5
LAX1	0.0335622	Up	GeneID:54900,Genbank:XM_006711397.3,HGNC:HGNC:26005	lymphocyte transmembrane adaptor 1
LCN2	8.45473e-07	Up	GeneID:3934,Genbank:NM_005564.4,HGNC:HGNC:6526,MIM:600181	lipocalin 2
LCP1	0.0130513	Up	GeneID:3936,Genbank:NM_002298.4,HGNC:HGNC:6528,MIM:153430	lymphocyte cytosolic protein 1
LCP2	0.0138365	Up	GeneID:3937,Genbank:NM_005565.4,HGNC:HGNC:6529,MIM:601603	lymphocyte cytosolic protein 2
LGALS1	0.0080976	Down	GeneID:3956,Genbank:NM_002305.3,HGNC:HGNC:6561,MIM:150570	galectin 1
LGR5	1.36716e-07	Up	GeneID:8549,Genbank:NM_003667.3,HGNC:HGNC:4504,MIM:606667	leucine rich repeat containing G protein-coupled receptor 5
LHCGR	0.0447431	Down	GeneID:3973,Genbank:NM_000233.3,HGNC:HGNC:6585,MIM:152790	luteinizing hormone/choriogonadotropin receptor
LHFPL6	0.0369629	Down	GeneID:10186,Genbank:NM_005780.2,HGNC:HGNC:6586,MIM:606710	LHFPL tetraspan subfamily member 6
LILRB3	0.0169789	Up	GeneID:11025,Genbank:NM_006864.3,HGNC:HGNC:6607,MIM:604820	leukocyte immunoglobulin like receptor B3
LINGO1	0.0234542	Down	GeneID:84894,Genbank:NM_001301186.1,HGNC:HGNC:21205,MIM:609791	leucine rich repeat and Ig domain containing 1
LIPH	0.0120366	Up	GeneID:200879,Genbank:XM_011512530.3,HGNC:HGNC:18483,MIM:607365	lipase H
LLGL2	0.0410931	Up	GeneID:3993,Genbank:XM_011524802.1,HGNC:HGNC:6629	LLGL2, scribble cell polarity complex component
LMAN1L	0.0111127	Up	GeneID:79748,Genbank:NM_021819.2,HGNC:HGNC:6632,MIM:609548	lectin, mannose binding 1 like
LMO3	0.00111361	Up	GeneID:55885,Genbank:NM_001001395.2,HGNC:HGNC:6643,MIM:180386	LIM domain only 3
LMO7	0.0193735	Up	GeneID:4008,Genbank:NM_005358.5,HGNC:HGNC:6646,MIM:604362	LIM domain 7
LMOD1	0.000270375	Up	GeneID:25802,Genbank:NM_012134.2,HGNC:HGNC:6647,MIM:602715	leiomodin 1
LOC105370733	0.00100319	Down	GeneID:105370733,Genbank:XM_017022806.1	uncharacterized LOC105370733
LOC105373289	0.0416966	Down	GeneID:105373289,Genbank:XM_024451572.1	collagen alpha-1(III) chain-like
LOC389602	0.0418568	Up	GeneID:389602,Genbank:XM_017012200.1	uncharacterized LOC389602
LOX	0.00508966	Down	GeneID:4015,Genbank:NM_002317.6,HGNC:HGNC:6664,MIM:153455	lysyl oxidase
LOXL2	0.021965	Down	GeneID:4017,Genbank:NM_002318.2,HGNC:HGNC:6666,MIM:606663	lysyl oxidase like 2
LOXL4	0.038236	Down	GeneID:84171,Genbank:NM_032211.6,HGNC:HGNC:17171,MIM:607318	lysyl oxidase like 4
LRFN5	0.0272177	Down	GeneID:145581,Genbank:NM_152447.4,HGNC:HGNC:20360,MIM:612811	leucine rich repeat and fibronectin type III domain containing 5
LRIG1	0.00830363	Up	GeneID:26018,Genbank:XM_011533579.3,HGNC:HGNC:17360,MIM:608868	leucine rich repeats and immunoglobulin like domains 1
LRIG3	0.0345616	Up	GeneID:121227,Genbank:NM_153377.4,HGNC:HGNC:30991,MIM:608870	leucine rich repeats and immunoglobulin like domains 3
LRP2	0.000243213	Down	GeneID:4036,Genbank:NM_004525.2,HGNC:HGNC:6694,MIM:600073	LDL receptor related protein 2
LRP3	0.0418659	Down	GeneID:4037,Genbank:NM_002333.3,HGNC:HGNC:6695,MIM:603159	LDL receptor related protein 3
LRP4	0.000714413	Up	GeneID:4038,Genbank:XM_011520103.2,HGNC:HGNC:6696,MIM:604270	LDL receptor related protein 4
LRRC3B	0.033928	Down	GeneID:116135,Genbank:NM_052953.3,HGNC:HGNC:28105	leucine rich repeat containing 3B
LRRC4B	0.00320603	Down	GeneID:94030,Genbank:NM_001080457.1,HGNC:HGNC:25042	leucine rich repeat containing 4B
LRRC4C	0.0304351	Down	GeneID:57689,Genbank:XM_017018075.2,HGNC:HGNC:29317,MIM:608817	leucine rich repeat containing 4C
LRRIQ1	0.044926	Up	GeneID:84125,Genbank:NM_001079910.1,HGNC:HGNC:25708	leucine rich repeats and IQ motif containing 1
LRRK2	0.0169016	Up	GeneID:120892,Genbank:XM_005268629.4,HGNC:HGNC:18618,MIM:609007	leucine rich repeat kinase 2
LRRN2	0.0125956	Up	GeneID:10446,Genbank:XM_005244827.3,HGNC:HGNC:16914,MIM:605492	leucine rich repeat neuronal 2
LSAMP	4.92132e-07	Down	GeneID:4045,Genbank:NM_002338.4,HGNC:HGNC:6705,MIM:603241	limbic system associated membrane protein
LSP1	0.0422453	Up	GeneID:4046,Genbank:NM_002339.2,HGNC:HGNC:6707,MIM:153432	lymphocyte-specific protein 1
LTBP4	0.0017968	Down	GeneID:8425,Genbank:XM_011527387.1,HGNC:HGNC:6717,MIM:604710	latent transforming growth factor beta binding protein 4
LTF	6.287e-10	Up	GeneID:4057,Genbank:NM_001321122.1,HGNC:HGNC:6720,MIM:150210	lactotransferrin
LY6D	3.71965e-07	Up	GeneID:8581,Genbank:NM_003695.2,HGNC:HGNC:13348,MIM:606204	lymphocyte antigen 6 family member D
LYZ	0.0154104	Up	GeneID:4069,Genbank:NM_000239.2,HGNC:HGNC:6740,MIM:153450	lysozyme
MAF	0.0330086	Down	GeneID:4094,Genbank:XM_024450279.1,HGNC:HGNC:6776,MIM:177075	MAF bZIP transcription factor
MAFB	0.016575	Up	GeneID:9935,Genbank:NM_005461.4,HGNC:HGNC:6408,MIM:608968	MAF bZIP transcription factor B
MAGEH1	0.0448494	Down	GeneID:28986,Genbank:NM_014061.4,HGNC:HGNC:24092,MIM:300548	MAGE family member H1
MAGEL2	0.031518	Down	GeneID:54551,Genbank:NM_019066.4,HGNC:HGNC:6814,MIM:605283	MAGE family member L2
MAGI2	0.0475265	Down	GeneID:9863,Genbank:XM_017012845.2,HGNC:HGNC:18957,MIM:606382	membrane associated guanylate kinase, WW and PDZ domain containing 2
MAPK15	0.0337056	Up	GeneID:225689,Genbank:XM_011516926.2,HGNC:HGNC:24667	mitogen-activated protein kinase 15
MCOLN3	0.00449278	Down	GeneID:55283,Genbank:XM_005271003.1,HGNC:HGNC:13358,MIM:607400	mucolipin 3
MEIS2	0.0364551	Up	GeneID:4212,Genbank:NM_002399.3,HGNC:HGNC:7001,MIM:601740	Meis homeobox 2
MESP1	0.0037197	Up	GeneID:55897,Genbank:NM_018670.3,HGNC:HGNC:29658,MIM:608689	mesoderm posterior bHLH transcription factor 1
MFAP5	1.93898e-06	Up	GeneID:8076,Genbank:NM_001297710.1,HGNC:HGNC:29673,MIM:601103	microfibril associated protein 5
MFSD2A	8.08691e-07	Down	GeneID:84879,Genbank:NM_001136493.2,HGNC:HGNC:25897,MIM:614397	major facilitator superfamily domain containing 2A
MGLL	0.00314807	Down	GeneID:11343,Genbank:NM_001003794.2,HGNC:HGNC:17038,MIM:609699	monoglyceride lipase
MICAL2	0.0158827	Up	GeneID:9645,Genbank:NM_001346293.1,HGNC:HGNC:24693,MIM:608881	microtubule associated monooxygenase, calponin and LIM domain containing 2
MISP	0.00228877	Up	GeneID:126353,Genbank:XM_011527685.2,HGNC:HGNC:27000,MIM:615289	mitotic spindle positioning
MLLT11	0.0052345	Down	GeneID:10962,Genbank:NM_006818.3,HGNC:HGNC:16997,MIM:604684	MLLT11, transcription factor 7 cofactor
MLPH	0.0117084	Up	GeneID:79083,Genbank:NM_001281474.1,HGNC:HGNC:29643,MIM:606526	melanophilin
MME	0.0275526	Down	GeneID:4311,Genbank:NM_001354642.1,HGNC:HGNC:7154,MIM:120520	membrane metalloendopeptidase
MMP11	0.0222159	Down	GeneID:4320,Genbank:NM_005940.4,HGNC:HGNC:7157,MIM:185261	matrix metallopeptidase 11
MMP12	0.00986046	Up	GeneID:4321,Genbank:NM_002426.5,HGNC:HGNC:7158,MIM:601046	matrix metallopeptidase 12
MMP16	3.68907e-08	Down	GeneID:4325,Genbank:XM_024447154.1,HGNC:HGNC:7162,MIM:602262	matrix metallopeptidase 16
MMP26	1.59161e-14	Down	GeneID:56547,Genbank:NM_021801.4,HGNC:HGNC:14249,MIM:605470	matrix metallopeptidase 26
MMP9	0.000415779	Up	GeneID:4318,Genbank:NM_004994.2,HGNC:HGNC:7176,MIM:120361	matrix metallopeptidase 9
MN1	0.0049927	Down	GeneID:4330,Genbank:NM_002430.2,HGNC:HGNC:7180,MIM:156100	MN1 proto-oncogene, transcriptional regulator
MNX1	0.0299951	Up	GeneID:3110,Genbank:NM_005515.3,HGNC:HGNC:4979,MIM:142994	motor neuron and pancreas homeobox 1
MOGAT2	0.0434821	Up	GeneID:80168,Genbank:NM_025098.3,HGNC:HGNC:23248,MIM:610270	monoacylglycerol O-acyltransferase 2
MPP7	0.0118603	Up	GeneID:143098,Genbank:NM_001318170.1,HGNC:HGNC:26542,MIM:610973	membrane palmitoylated protein 7
MRAP2	0.0262001	Down	GeneID:112609,Genbank:XM_017010220.1,HGNC:HGNC:21232,MIM:615410	melanocortin 2 receptor accessory protein 2
MRC2	0.0189838	Down	GeneID:9902,Genbank:NM_006039.4,HGNC:HGNC:16875,MIM:612264	mannose receptor C type 2
MRGPRF	0.0328192	Down	GeneID:116535,Genbank:XM_024448339.1,HGNC:HGNC:24828,MIM:607233	MAS related GPR family member F
MS4A1	0.0214158	Up	GeneID:931,Genbank:NM_152866.2,HGNC:HGNC:7315,MIM:112210	membrane spanning 4-domains A1
MSLN	9.17184e-05	Up	GeneID:10232,Genbank:NM_005823.5,HGNC:HGNC:7371,MIM:601051	mesothelin
MSR1	0.0260558	Up	GeneID:4481,Genbank:NM_138716.2,HGNC:HGNC:7376,MIM:153622	macrophage scavenger receptor 1
MST1R	0.035165	Up	GeneID:4486,Genbank:XM_011533743.2,HGNC:HGNC:7381,MIM:600168	macrophage stimulating 1 receptor
MSX2	0.000440247	Down	GeneID:4488,Genbank:XM_017009489.2,HGNC:HGNC:7392,MIM:123101	msh homeobox 2
MTCL1	0.00489254	Down	GeneID:23255,Genbank:XM_005258099.5,HGNC:HGNC:29121,MIM:615766	microtubule crosslinking factor 1
MTUS2	2.04727e-05	Down	GeneID:23281,Genbank:XM_011535019.3,HGNC:HGNC:20595	microtubule associated scaffold protein 2
MUC1	0.00880907	Up	GeneID:4582,Genbank:NM_001204290.1,HGNC:HGNC:7508,MIM:158340	mucin 1, cell surface associated
MUC4	1.08563e-07	Up	GeneID:4585,Genbank:NM_138297.4,HGNC:HGNC:7514,MIM:158372	mucin 4, cell surface associated
MUC6	0.00740808	Up	GeneID:4588,Genbank:NM_005961.2,HGNC:HGNC:7517,MIM:158374	mucin 6, oligomeric mucus/gel-forming
MUCL1	0.0366244	Up	GeneID:118430,Genbank:NM_058173.2,HGNC:HGNC:30588,MIM:610857	mucin like 1
MX1	3.49518e-05	Up	GeneID:4599,Genbank:XM_011529568.2,HGNC:HGNC:7532,MIM:147150	MX dynamin like GTPase 1
MXRA7	0.0354565	Down	GeneID:439921,Genbank:NM_001008528.2,HGNC:HGNC:7541	matrix remodeling associated 7
MYH11	5.24677e-13	Up	GeneID:4629,Genbank:NM_002474.2,HGNC:HGNC:7569,MIM:160745	myosin heavy chain 11
MYH7B	3.72176e-06	Up	GeneID:57644,Genbank:NM_020884.4,HGNC:HGNC:15906,MIM:609928	myosin heavy chain 7B
MYO3A	0.0321792	Down	GeneID:53904,Genbank:NM_017433.4,HGNC:HGNC:7601,MIM:606808	myosin IIIA
MYO7A	0.0380179	Up	GeneID:4647,Genbank:XM_011545044.2,HGNC:HGNC:7606,MIM:276903	myosin VIIA
MYOCD	0.0140435	Up	GeneID:93649,Genbank:XM_005256864.1,HGNC:HGNC:16067,MIM:606127	myocardin
MYOT	0.00950869	Down	GeneID:9499,Genbank:XM_017010060.1,HGNC:HGNC:12399,MIM:604103	myotilin
MZB1	0.00772941	Up	GeneID:51237,Genbank:NM_016459.3,HGNC:HGNC:30125,MIM:609447	marginal zone B and B1 cell specific protein
NAP1L3	0.00145859	Down	GeneID:4675,Genbank:NM_004538.5,HGNC:HGNC:7639,MIM:300117	nucleosome assembly protein 1 like 3
NAV3	0.00423113	Down	GeneID:89795,Genbank:XM_017020166.2,HGNC:HGNC:15998,MIM:611629	neuron navigator 3
NCCRP1	0.000360444	Up	GeneID:342897,Genbank:NM_001001414.1,HGNC:HGNC:33739,MIM:615901	non-specific cytotoxic cell receptor protein 1 homolog (zebrafish)
NCF2	0.0156055	Up	GeneID:4688,Genbank:NM_001127651.2,HGNC:HGNC:7661,MIM:608515	neutrophil cytosolic factor 2
NCKAP1L	0.0353401	Up	GeneID:3071,Genbank:NM_005337.4,HGNC:HGNC:4862,MIM:141180	NCK associated protein 1 like
NCMAP	0.00741956	Up	GeneID:400746,Genbank:NM_001010980.4,HGNC:HGNC:29332	non-compact myelin associated protein
NDN	0.0181713	Down	GeneID:4692,Genbank:NM_002487.2,HGNC:HGNC:7675,MIM:602117	necdin, MAGE family member
NDNF	0.0397513	Down	GeneID:79625,Genbank:XM_024454213.1,HGNC:HGNC:26256,MIM:616506	neuron derived neurotrophic factor
NDRG1	0.0470966	Up	GeneID:10397,Genbank:NM_001258432.1,HGNC:HGNC:7679,MIM:605262	N-myc downstream regulated 1
NECTIN3	0.0133943	Up	GeneID:25945,Genbank:NM_015480.2,HGNC:HGNC:17664,MIM:607147	nectin cell adhesion molecule 3
NECTIN4	0.0170444	Up	GeneID:81607,Genbank:NM_030916.2,HGNC:HGNC:19688,MIM:609607	nectin cell adhesion molecule 4
NEFM	0.00817678	Down	GeneID:4741,Genbank:NM_005382.2,HGNC:HGNC:7734,MIM:162250	neurofilament medium
NEGR1	6.95176e-06	Up	GeneID:257194,Genbank:NM_173808.2,HGNC:HGNC:17302,MIM:613173	neuronal growth regulator 1
NES	0.000266002	Down	GeneID:10763,Genbank:NM_006617.1,HGNC:HGNC:7756,MIM:600915	nestin
NEURL3	0.0375707	Up	GeneID:93082,Genbank:XM_011512179.2,HGNC:HGNC:25162,MIM:617206	neuralized E3 ubiquitin protein ligase 3
NFASC	0.00103671	Up	GeneID:23114,Genbank:XM_011509318.2,HGNC:HGNC:29866,MIM:609145	neurofascin
NID1	0.00170626	Down	GeneID:4811,Genbank:NM_002508.2,HGNC:HGNC:7821,MIM:131390	nidogen 1
NKAIN3	0.00100376	Down	GeneID:286183,Genbank:XM_017013359.1,HGNC:HGNC:26829,MIM:612872	sodium/potassium transporting ATPase interacting 3
NKD1	0.000767947	Up	GeneID:85407,Genbank:NM_033119.4,HGNC:HGNC:17045,MIM:607851	naked cuticle homolog 1
NKD2	0.0227608	Up	GeneID:85409,Genbank:XM_005248382.3,HGNC:HGNC:17046,MIM:607852	naked cuticle homolog 2
NKX6-1	0.0453952	Down	GeneID:4825,Genbank:NM_006168.2,HGNC:HGNC:7839,MIM:602563	NK6 homeobox 1
NLGN1	5.61756e-09	Down	GeneID:22871,Genbank:XM_017005901.1,HGNC:HGNC:14291,MIM:600568	neuroligin 1
NLRC5	0.0042235	Up	GeneID:84166,Genbank:NM_001330552.1,HGNC:HGNC:29933,MIM:613537	NLR family CARD domain containing 5
NLRP2	0.0404757	Up	GeneID:55655,Genbank:NM_001174081.2,HGNC:HGNC:22948,MIM:609364	NLR family pyrin domain containing 2
NME8	0.0127437	Up	GeneID:51314,Genbank:NM_016616.4,HGNC:HGNC:16473,MIM:607421	NME/NM23 family member 8
NMT2	0.0255388	Down	GeneID:9397,Genbank:XM_017016947.2,HGNC:HGNC:7858,MIM:603801	N-myristoyltransferase 2
NNMT	0.0023355	Up	GeneID:4837,Genbank:NM_006169.2,HGNC:HGNC:7861,MIM:600008	nicotinamide N-methyltransferase
NOS1	0.0239151	Down	GeneID:4842,Genbank:NM_000620.4,HGNC:HGNC:7872,MIM:163731	nitric oxide synthase 1
NOTUM	0.00434036	Up	GeneID:147111,Genbank:NM_178493.5,HGNC:HGNC:27106,MIM:609847	notum, palmitoleoyl-protein carboxylesterase
NPAP1	0.0399318	Down	GeneID:23742,Genbank:NM_018958.2,HGNC:HGNC:1190,MIM:610922	nuclear pore associated protein 1
NPC1L1	0.0277869	Up	GeneID:29881,Genbank:XM_011515326.3,HGNC:HGNC:7898,MIM:608010	NPC1 like intracellular cholesterol transporter 1
NPR2	5.49486e-07	Down	GeneID:4882,Genbank:XM_024447558.1,HGNC:HGNC:7944,MIM:108961	natriuretic peptide receptor 2
NPTXR	0.0404683	Down	GeneID:23467,Genbank:NM_014293.3,HGNC:HGNC:7954,MIM:609474	neuronal pentraxin receptor
NR2F2	0.0217526	Down	GeneID:7026,Genbank:NM_001145155.1,HGNC:HGNC:7976,MIM:107773	nuclear receptor subfamily 2 group F member 2
NREP	0.000633532	Down	GeneID:9315,Genbank:NM_001142474.1,HGNC:HGNC:16834,MIM:607332	neuronal regeneration related protein
NRG2	4.77995e-06	Down	GeneID:9542,Genbank:NM_001184935.1,HGNC:HGNC:7998,MIM:603818	neuregulin 2
NRP2	1.68872e-05	Up	GeneID:8828,Genbank:NM_201266.1,HGNC:HGNC:8005,MIM:602070	neuropilin 2
NRXN1	4.03538e-13	Down	GeneID:9378,Genbank:NM_001330096.1,HGNC:HGNC:8008,MIM:600565	neurexin 1
NRXN2	0.0364495	Down	GeneID:9379,Genbank:NM_138732.2,HGNC:HGNC:8009,MIM:600566	neurexin 2
NSG1	0.00515179	Down	GeneID:27065,Genbank:NM_001287763.1,HGNC:HGNC:18790,MIM:607645	neuronal vesicle trafficking associated 1
NTRK2	0.0252704	Up	GeneID:4915,Genbank:NM_006180.4,HGNC:HGNC:8032,MIM:600456	neurotrophic receptor tyrosine kinase 2
NUDT10	0.024096	Down	GeneID:170685,Genbank:NM_153183.3,HGNC:HGNC:17621,MIM:300527	nudix hydrolase 10
NUDT11	0.0321394	Down	GeneID:55190,Genbank:NM_018159.3,HGNC:HGNC:18011,MIM:300528	nudix hydrolase 11
NYAP2	0.0164001	Up	GeneID:57624,Genbank:XM_011511524.1,HGNC:HGNC:29291,MIM:615478	neuronal tyrosine-phosphorylated phosphoinositide-3-kinase adaptor 2
OAF	0.000176309	Down	GeneID:220323,Genbank:NM_178507.3,HGNC:HGNC:28752	out at first homolog
OAS2	0.00187084	Up	GeneID:4939,Genbank:NM_016817.2,HGNC:HGNC:8087,MIM:603350	2'-5'-oligoadenylate synthetase 2
OAS3	0.00638153	Up	GeneID:4940,Genbank:NM_006187.3,HGNC:HGNC:8088,MIM:603351	2'-5'-oligoadenylate synthetase 3
OBP2B	0.000310504	Up	GeneID:29989,Genbank:XM_017014654.1,HGNC:HGNC:23381,MIM:604606	odorant binding protein 2B
OGN	8.88834e-10	Down	GeneID:4969,Genbank:NM_024416.4,HGNC:HGNC:8126,MIM:602383	osteoglycin
OLFM1	6.94569e-08	Down	GeneID:10439,Genbank:NM_014279.4,HGNC:HGNC:17187,MIM:605366	olfactomedin 1
OLFM2	0.00919471	Down	GeneID:93145,Genbank:NM_058164.3,HGNC:HGNC:17189,MIM:617492	olfactomedin 2
OLFML3	0.00137044	Down	GeneID:56944,Genbank:NM_001286352.2,HGNC:HGNC:24956,MIM:610088	olfactomedin like 3
OPN3	0.014267	Down	GeneID:23596,Genbank:NM_014322.2,HGNC:HGNC:14007,MIM:606695	opsin 3
OSR2	0.00338311	Down	GeneID:116039,Genbank:NM_001286841.1,HGNC:HGNC:15830,MIM:611297	odd-skipped related transciption factor 2
OVGP1	4.78915e-08	Down	GeneID:5016,Genbank:NM_002557.3,HGNC:HGNC:8524,MIM:603578	oviductal glycoprotein 1
P2RY14	5.57324e-10	Down	GeneID:9934,Genbank:XM_011513340.3,HGNC:HGNC:16442,MIM:610116	purinergic receptor P2Y14
P3H1	0.0189314	Down	GeneID:64175,Genbank:NM_022356.3,HGNC:HGNC:19316,MIM:610339	prolyl 3-hydroxylase 1
P3H2	0.000767664	Down	GeneID:55214,Genbank:NM_001134418.1,HGNC:HGNC:19317,MIM:610341	prolyl 3-hydroxylase 2
P3H3	0.0108559	Down	GeneID:10536,Genbank:NM_014262.4,HGNC:HGNC:19318,MIM:610342	prolyl 3-hydroxylase 3
P4HA2	0.0218154	Down	GeneID:8974,Genbank:XM_017010012.2,HGNC:HGNC:8547,MIM:600608	prolyl 4-hydroxylase subunit alpha 2
PABPC4L	0.00215514	Down	GeneID:132430,Genbank:NM_001114734.1,HGNC:HGNC:31955	poly(A) binding protein cytoplasmic 4 like
PADI2	0.00202032	Up	GeneID:11240,Genbank:NM_007365.2,HGNC:HGNC:18341,MIM:607935	peptidyl arginine deiminase 2
PADI3	0.000600709	Up	GeneID:51702,Genbank:XM_011541572.2,HGNC:HGNC:18337,MIM:606755	peptidyl arginine deiminase 3
PALM	0.0201899	Down	GeneID:5064,Genbank:NM_002579.2,HGNC:HGNC:8594,MIM:608134	paralemmin
PAMR1	0.000165323	Down	GeneID:25891,Genbank:NM_001282675.1,HGNC:HGNC:24554	peptidase domain containing associated with muscle regeneration 1
PAPLN	0.0128546	Down	GeneID:89932,Genbank:XM_011537292.3,HGNC:HGNC:19262,MIM:617785	papilin, proteoglycan like sulfated glycoprotein
PAPSS1	0.0464785	Down	GeneID:9061,Genbank:NM_005443.4,HGNC:HGNC:8603,MIM:603262	3'-phosphoadenosine 5'-phosphosulfate synthase 1
PARM1	0.0254285	Down	GeneID:25849,Genbank:NM_015393.3,HGNC:HGNC:24536,MIM:617688	prostate androgen-regulated mucin-like protein 1
PAX6	0.0434821	Up	GeneID:5080,Genbank:NM_001127612.1,HGNC:HGNC:8620,MIM:607108	paired box 6
PAX8	0.0146485	Up	GeneID:7849,Genbank:NM_013992.3,HGNC:HGNC:8622,MIM:167415	paired box 8
PAX9	0.0352109	Up	GeneID:5083,Genbank:NM_006194.3,HGNC:HGNC:8623,MIM:167416	paired box 9
PCBP3	0.00242313	Down	GeneID:54039,Genbank:NM_001348239.1,HGNC:HGNC:8651,MIM:608502	poly(rC) binding protein 3
PCDH10	9.3735e-05	Down	GeneID:57575,Genbank:NM_032961.2,HGNC:HGNC:13404,MIM:608286	protocadherin 10
PCDH18	0.000123804	Down	GeneID:54510,Genbank:NM_001300828.1,HGNC:HGNC:14268,MIM:608287	protocadherin 18
PCDH8	0.0489936	Down	GeneID:5100,Genbank:NM_032949.2,HGNC:HGNC:8660,MIM:603580	protocadherin 8
PCOLCE	9.16692e-05	Down	GeneID:5118,Genbank:NM_002593.3,HGNC:HGNC:8738,MIM:600270	procollagen C-endopeptidase enhancer
PCSK5	1.19964e-08	Down	GeneID:5125,Genbank:NM_001190482.1,HGNC:HGNC:8747,MIM:600488	proprotein convertase subtilisin/kexin type 5
PCSK9	0.0154024	Up	GeneID:255738,Genbank:NM_174936.3,HGNC:HGNC:20001,MIM:607786	proprotein convertase subtilisin/kexin type 9
PDE3A	0.000193169	Up	GeneID:5139,Genbank:NM_000921.4,HGNC:HGNC:8778,MIM:123805	phosphodiesterase 3A
PDGFD	0.0372135	Up	GeneID:80310,Genbank:NM_033135.3,HGNC:HGNC:30620,MIM:609673	platelet derived growth factor D
PDK1	0.0360822	Up	GeneID:5163,Genbank:XM_011511343.2,HGNC:HGNC:8809,MIM:602524	pyruvate dehydrogenase kinase 1
PDLIM3	0.0042439	Up	GeneID:27295,Genbank:NM_001257963.1,HGNC:HGNC:20767,MIM:605889	PDZ and LIM domain 3
PDP1	0.0131769	Up	GeneID:54704,Genbank:NM_018444.3,HGNC:HGNC:9279,MIM:605993	pyruvate dehyrogenase phosphatase catalytic subunit 1
PDZK1IP1	2.00474e-05	Up	GeneID:10158,Genbank:NM_005764.3,HGNC:HGNC:16887,MIM:607178	PDZK1 interacting protein 1
PEG3	6.70814e-05	Down	GeneID:5178,Genbank:NM_001146185.1,HGNC:HGNC:8826,MIM:601483	paternally expressed 3
PENK	8.70035e-14	Down	GeneID:5179,Genbank:NM_001135690.2,HGNC:HGNC:8831,MIM:131330	proenkephalin
PFKP	0.0149499	Up	GeneID:5214,Genbank:XM_005252465.4,HGNC:HGNC:8878,MIM:171840	phosphofructokinase, platelet
PGBD5	1.91045e-08	Down	GeneID:79605,Genbank:NM_001258311.1,HGNC:HGNC:19405,MIM:616791	piggyBac transposable element derived 5
PGRMC1	0.00545738	Down	GeneID:10857,Genbank:NM_006667.4,HGNC:HGNC:16090,MIM:300435	progesterone receptor membrane component 1
PHF21B	0.00109906	Down	GeneID:112885,Genbank:NM_001135862.2,HGNC:HGNC:25161,MIM:616727	PHD finger protein 21B
PHLDB2	0.0105605	Up	GeneID:90102,Genbank:NM_001134437.1,HGNC:HGNC:29573,MIM:610298	pleckstrin homology like domain family B member 2
PHYHIPL	5.05151e-05	Up	GeneID:84457,Genbank:XM_011540276.3,HGNC:HGNC:29378	phytanoyl-CoA 2-hydroxylase interacting protein like
PI3	7.02866e-05	Up	GeneID:5266,Genbank:NM_002638.3,HGNC:HGNC:8947,MIM:182257	peptidase inhibitor 3
PIGR	0.00367589	Up	GeneID:5284,Genbank:NM_002644.3,HGNC:HGNC:8968,MIM:173880	polymeric immunoglobulin receptor
PIK3AP1	0.00678145	Up	GeneID:118788,Genbank:NM_152309.2,HGNC:HGNC:30034,MIM:607942	phosphoinositide-3-kinase adaptor protein 1
PIM2	0.0236302	Up	GeneID:11040,Genbank:NM_006875.3,HGNC:HGNC:8987,MIM:300295	Pim-2 proto-oncogene, serine/threonine kinase
PIP5K1B	0.00144762	Down	GeneID:8395,Genbank:XM_005252261.3,HGNC:HGNC:8995,MIM:602745	phosphatidylinositol-4-phosphate 5-kinase type 1 beta
PKD1L2	1.1711e-09	Down	GeneID:114780,Genbank:NM_052892.3,HGNC:HGNC:21715,MIM:607894	polycystin 1 like 2 (gene/pseudogene)
PKHD1	0.0056808	Up	GeneID:5314,Genbank:XM_017010944.2,HGNC:HGNC:9016,MIM:606702	PKHD1, fibrocystin/polyductin
PKP1	0.00819088	Up	GeneID:5317,Genbank:NM_000299.3,HGNC:HGNC:9023,MIM:601975	plakophilin 1
PLA2G2D	0.024808	Up	GeneID:26279,Genbank:NM_001271814.1,HGNC:HGNC:9033,MIM:605630	phospholipase A2 group IID
PLA2G7	0.0127556	Down	GeneID:7941,Genbank:XM_005249408.4,HGNC:HGNC:9040,MIM:601690	phospholipase A2 group VII
PLCXD3	0.000513355	Down	GeneID:345557,Genbank:NM_001005473.2,HGNC:HGNC:31822,MIM:617016	phosphatidylinositol specific phospholipase C X domain containing 3
PLEK	0.0367735	Up	GeneID:5341,Genbank:NM_002664.2,HGNC:HGNC:9070,MIM:173570	pleckstrin
PLEKHA6	0.00970128	Up	GeneID:22874,Genbank:NM_014935.4,HGNC:HGNC:17053,MIM:607771	pleckstrin homology domain containing A6
PLEKHB1	0.0283624	Up	GeneID:58473,Genbank:NM_021200.2,HGNC:HGNC:19079,MIM:607651	pleckstrin homology domain containing B1
PLEKHH2	0.0125599	Down	GeneID:130271,Genbank:XM_017003353.1,HGNC:HGNC:30506,MIM:612723	pleckstrin homology, MyTH4 and FERM domain containing H2
PLEKHS1	2.76987e-05	Up	GeneID:79949,Genbank:XM_011540172.1,HGNC:HGNC:26285	pleckstrin homology domain containing S1
PLN	9.71117e-05	Up	GeneID:5350,Genbank:NM_002667.4,HGNC:HGNC:9080,MIM:172405	phospholamban
PLOD2	0.0467269	Up	GeneID:5352,Genbank:XM_024453599.1,HGNC:HGNC:9082,MIM:601865	procollagen-lysine,2-oxoglutarate 5-dioxygenase 2
PLSCR1	0.031712	Up	GeneID:5359,Genbank:XM_011512907.2,HGNC:HGNC:9092,MIM:604170	phospholipid scramblase 1
PLXNA2	0.0109737	Up	GeneID:5362,Genbank:NM_025179.3,HGNC:HGNC:9100,MIM:601054	plexin A2
PLXNB3	0.0165631	Up	GeneID:5365,Genbank:NM_001163257.1,HGNC:HGNC:9105,MIM:300214	plexin B3
PLXNC1	0.00535542	Up	GeneID:10154,Genbank:NM_005761.2,HGNC:HGNC:9106,MIM:604259	plexin C1
PMEPA1	0.00569149	Down	GeneID:56937,Genbank:NM_199171.2,HGNC:HGNC:14107,MIM:606564	prostate transmembrane protein, androgen induced 1
PNMA2	8.27788e-06	Down	GeneID:10687,Genbank:NM_007257.5,HGNC:HGNC:9159,MIM:603970	PNMA family member 2
POTEE	0.0473725	Up	GeneID:445582,Genbank:XM_017004161.2,HGNC:HGNC:33895,MIM:608914	POTE ankyrin domain family member E
POTEF	0.00739773	Up	GeneID:728378,Genbank:NM_001099771.2,HGNC:HGNC:33905	POTE ankyrin domain family member F
POTEG	0.000119	Up	GeneID:404785,Genbank:NM_001005356.2,HGNC:HGNC:33896,MIM:608916	POTE ankyrin domain family member G
POTEH	0.00471632	Up	GeneID:23784,Genbank:NM_001136213.1,HGNC:HGNC:133,MIM:608913	POTE ankyrin domain family member H
POTEM	0.0141588	Up	GeneID:641455,Genbank:NM_001145442.1,HGNC:HGNC:37096	POTE ankyrin domain family member M
POU2AF1	0.00248593	Up	GeneID:5450,Genbank:XM_006718860.4,HGNC:HGNC:9211,MIM:601206	POU class 2 associating factor 1
PPL	0.000670473	Up	GeneID:5493,Genbank:NM_002705.4,HGNC:HGNC:9273,MIM:602871	periplakin
PPP1R12B	0.00193397	Up	GeneID:4660,Genbank:XM_017001350.1,HGNC:HGNC:7619,MIM:603768	protein phosphatase 1 regulatory subunit 12B
PPP1R14A	0.00446705	Down	GeneID:94274,Genbank:NM_001243947.1,HGNC:HGNC:14871,MIM:608153	protein phosphatase 1 regulatory inhibitor subunit 14A
PPP1R14C	0.0140775	Up	GeneID:81706,Genbank:NM_030949.2,HGNC:HGNC:14952,MIM:613242	protein phosphatase 1 regulatory inhibitor subunit 14C
PPP1R1B	0.000120928	Up	GeneID:84152,Genbank:XM_017025216.2,HGNC:HGNC:9287,MIM:604399	protein phosphatase 1 regulatory inhibitor subunit 1B
PPP2R2C	0.00177721	Down	GeneID:5522,Genbank:NM_001206994.1,HGNC:HGNC:9306,MIM:605997	protein phosphatase 2 regulatory subunit Bgamma
PRAME	6.1109e-06	Up	GeneID:23532,Genbank:NM_206954.2,HGNC:HGNC:9336,MIM:606021	preferentially expressed antigen in melanoma
PRDM6	2.60582e-05	Down	GeneID:93166,Genbank:NM_001136239.3,HGNC:HGNC:9350,MIM:616982	PR/SET domain 6
PRELP	0.00674033	Up	GeneID:5549,Genbank:NM_002725.3,HGNC:HGNC:9357,MIM:601914	proline and arginine rich end leucine rich repeat protein
PREX2	0.0257476	Up	GeneID:80243,Genbank:XM_011517612.3,HGNC:HGNC:22950,MIM:612139	phosphatidylinositol-3,4,5-trisphosphate dependent Rac exchange factor 2
PRICKLE1	0.00739236	Down	GeneID:144165,Genbank:NM_153026.2,HGNC:HGNC:17019,MIM:608500	prickle planar cell polarity protein 1
PRICKLE2	0.0087513	Down	GeneID:166336,Genbank:NM_198859.3,HGNC:HGNC:20340,MIM:608501	prickle planar cell polarity protein 2
PRND	0.0414316	Down	GeneID:23627,Genbank:NM_012409.3,HGNC:HGNC:15748,MIM:604263	prion like protein doppel
PROK2	0.0239528	Up	GeneID:60675,Genbank:NM_021935.3,HGNC:HGNC:18455,MIM:607002	prokineticin 2
PROM1	0.000783705	Up	GeneID:8842,Genbank:XM_011513902.2,HGNC:HGNC:9454,MIM:604365	prominin 1
PRR15	0.0018547	Down	GeneID:222171,Genbank:NM_175887.2,HGNC:HGNC:22310	proline rich 15
PRSS1	0.0326843	Up	GeneID:5644,Genbank:XM_011516411.1,HGNC:HGNC:9475,MIM:276000	serine protease 1
PRSS12	0.000388935	Down	GeneID:8492,Genbank:NM_003619.3,HGNC:HGNC:9477,MIM:606709	serine protease 12
PRSS2	0.0277869	Up	GeneID:5645,Genbank:NM_001303414.1,HGNC:HGNC:9483,MIM:601564	serine protease 2
PRSS23	0.0182726	Down	GeneID:11098,Genbank:NM_001293180.1,HGNC:HGNC:14370	serine protease 23
PRSS35	0.0227562	Down	GeneID:167681,Genbank:NM_001170423.1,HGNC:HGNC:21387	serine protease 35
PRUNE2	0.00367812	Up	GeneID:158471,Genbank:XM_017014349.1,HGNC:HGNC:25209,MIM:610691	prune homolog 2
PSMB9	0.00892021	Up	GeneID:5698,Genbank:NM_002800.4,HGNC:HGNC:9546,MIM:177045	proteasome subunit beta 9
PSTPIP2	0.0450774	Up	GeneID:9050,Genbank:XM_011526253.2,HGNC:HGNC:9581,MIM:616046	proline-serine-threonine phosphatase interacting protein 2
PTAFR	0.0226524	Up	GeneID:5724,Genbank:NM_001164722.2,HGNC:HGNC:9582,MIM:173393	platelet activating factor receptor
PTCH1	3.50064e-05	Down	GeneID:5727,Genbank:NM_001083602.2,HGNC:HGNC:9585,MIM:601309	patched 1
PTCH2	0.0384628	Down	GeneID:8643,Genbank:NM_001166292.1,HGNC:HGNC:9586,MIM:603673	patched 2
PTGER2	0.0286607	Up	GeneID:5732,Genbank:NM_000956.3,HGNC:HGNC:9594,MIM:176804	prostaglandin E receptor 2
PTGIS	0.00244064	Up	GeneID:5740,Genbank:NM_000961.3,HGNC:HGNC:9603,MIM:601699	prostaglandin I2 synthase
PTH1R	5.15338e-05	Down	GeneID:5745,Genbank:XM_011533967.3,HGNC:HGNC:9608,MIM:168468	parathyroid hormone 1 receptor
PTK6	0.0367022	Up	GeneID:5753,Genbank:NM_001256358.1,HGNC:HGNC:9617,MIM:602004	protein tyrosine kinase 6
PTPN22	0.0347002	Up	GeneID:26191,Genbank:XM_011541225.2,HGNC:HGNC:9652,MIM:600716	protein tyrosine phosphatase, non-receptor type 22
PTPRC	0.00302082	Up	GeneID:5788,Genbank:NM_002838.4,HGNC:HGNC:9666,MIM:151460	protein tyrosine phosphatase, receptor type C
PTPRD	0.00290778	Down	GeneID:5789,Genbank:XM_017014958.2,HGNC:HGNC:9668,MIM:601598	protein tyrosine phosphatase, receptor type D
PTPRN2	0.00387368	Down	GeneID:5799,Genbank:NM_130842.3,HGNC:HGNC:9677,MIM:601698	protein tyrosine phosphatase, receptor type N2
PTPRT	0.0424935	Down	GeneID:11122,Genbank:XM_024451820.1,HGNC:HGNC:9682,MIM:608712	protein tyrosine phosphatase, receptor type T
PXDN	0.0025134	Down	GeneID:7837,Genbank:XM_011510396.1,HGNC:HGNC:14966,MIM:605158	peroxidasin
RAB11FIP4	0.0173825	Up	GeneID:84440,Genbank:NM_032932.5,HGNC:HGNC:30267,MIM:611999	RAB11 family interacting protein 4
RAB3IP	0.043394	Up	GeneID:117177,Genbank:XM_006719226.3,HGNC:HGNC:16508,MIM:608686	RAB3A interacting protein
RAB6C	0.0120164	Down	GeneID:84084,Genbank:NM_032144.2,HGNC:HGNC:16525,MIM:612909	RAB6C, member RAS oncogene family
RAMP1	0.00495592	Down	GeneID:10267,Genbank:XM_017003153.2,HGNC:HGNC:9843,MIM:605153	receptor activity modifying protein 1
RAP1GAP	0.041982	Up	GeneID:5909,Genbank:XM_017001965.1,HGNC:HGNC:9858,MIM:600278	RAP1 GTPase activating protein
RARRES1	0.0130759	Up	GeneID:5918,Genbank:XM_005247686.5,HGNC:HGNC:9867,MIM:605090	retinoic acid receptor responder 1
RARRES3	0.00437993	Up	GeneID:5920,Genbank:NM_004585.4,HGNC:HGNC:9869,MIM:605092	retinoic acid receptor responder 3
RASAL1	0.0220295	Up	GeneID:8437,Genbank:XM_017020028.1,HGNC:HGNC:9873,MIM:604118	RAS protein activator like 1
RASL11B	0.00480583	Down	GeneID:65997,Genbank:NM_023940.2,HGNC:HGNC:23804,MIM:612404	RAS like family 11 member B
RASSF2	0.00244578	Down	GeneID:9770,Genbank:XM_017028153.1,HGNC:HGNC:9883,MIM:609492	Ras association domain family member 2
RASSF5	0.0250377	Up	GeneID:83593,Genbank:NM_182663.3,HGNC:HGNC:17609,MIM:607020	Ras association domain family member 5
RASSF6	0.00109845	Up	GeneID:166824,Genbank:NM_201431.2,HGNC:HGNC:20796,MIM:612620	Ras association domain family member 6
RASSF9	0.00246092	Up	GeneID:9182,Genbank:XM_011538988.2,HGNC:HGNC:15739,MIM:610383	Ras association domain family member 9
RBP7	1.05305e-05	Down	GeneID:116362,Genbank:NM_052960.2,HGNC:HGNC:30316,MIM:608604	retinol binding protein 7
RGS1	2.30167e-07	Up	GeneID:5996,Genbank:NM_002922.3,HGNC:HGNC:9991,MIM:600323	regulator of G protein signaling 1
RGS7BP	0.00234	Down	GeneID:401190,Genbank:NM_001029875.2,HGNC:HGNC:23271,MIM:610890	regulator of G protein signaling 7 binding protein
RHCG	0.00912768	Up	GeneID:51458,Genbank:NM_016321.2,HGNC:HGNC:18140,MIM:605381	Rh family C glycoprotein
RHEX	0.0301964	Up	GeneID:440712,Genbank:NM_001007544.3,HGNC:HGNC:25341,MIM:616088	regulator of hemoglobinization and erythroid cell expansion
RHOH	0.0350778	Up	GeneID:399,Genbank:NM_001278368.1,HGNC:HGNC:686,MIM:602037	ras homolog family member H
RIMKLA	0.0139099	Up	GeneID:284716,Genbank:NM_173642.3,HGNC:HGNC:28725	ribosomal modification protein rimK like family member A
RIMS1	0.000314089	Down	GeneID:22999,Genbank:NM_014989.5,HGNC:HGNC:17282,MIM:606629	regulating synaptic membrane exocytosis 1
RIMS4	0.000177487	Down	GeneID:140730,Genbank:NM_182970.3,HGNC:HGNC:16183,MIM:611601	regulating synaptic membrane exocytosis 4
RNF144B	0.00266607	Up	GeneID:255488,Genbank:XM_005248986.3,HGNC:HGNC:21578	ring finger protein 144B
RNF157	0.00152267	Down	GeneID:114804,Genbank:NM_001330501.1,HGNC:HGNC:29402	ring finger protein 157
RNF183	0.0310526	Up	GeneID:138065,Genbank:XM_024447413.1,HGNC:HGNC:28721	ring finger protein 183
RNF43	0.0373649	Up	GeneID:54894,Genbank:NM_001305544.1,HGNC:HGNC:18505,MIM:612482	ring finger protein 43
ROBO2	0.00371963	Up	GeneID:6092,Genbank:XM_017006997.1,HGNC:HGNC:10250,MIM:602431	roundabout guidance receptor 2
ROBO3	9.47711e-10	Down	GeneID:64221,Genbank:NM_022370.3,HGNC:HGNC:13433,MIM:608630	roundabout guidance receptor 3
RORB	6.0114e-05	Down	GeneID:6096,Genbank:NM_006914.3,HGNC:HGNC:10259,MIM:601972	RAR related orphan receptor B
RP1	0.0431924	Up	GeneID:6101,Genbank:XM_017013721.1,HGNC:HGNC:10263,MIM:603937	RP1, axonemal microtubule associated
RUNX1	0.00663995	Up	GeneID:861,Genbank:XM_011529768.2,HGNC:HGNC:10471,MIM:151385	runt related transcription factor 1
RUNX1T1	0.00229665	Down	GeneID:862,Genbank:NM_001198633.1,HGNC:HGNC:1535,MIM:133435	RUNX1 translocation partner 1
RYR3	0.0196726	Up	GeneID:6263,Genbank:XM_017022477.1,HGNC:HGNC:10485,MIM:180903	ryanodine receptor 3
S100A10	0.0052961	Up	GeneID:6281,Genbank:NM_002966.2,HGNC:HGNC:10487,MIM:114085	S100 calcium binding protein A10
S100A2	0.0170201	Up	GeneID:6273,Genbank:NM_005978.3,HGNC:HGNC:10492,MIM:176993	S100 calcium binding protein A2
S100A4	0.00105829	Up	GeneID:6275,Genbank:NM_019554.2,HGNC:HGNC:10494,MIM:114210	S100 calcium binding protein A4
S100A6	0.0155854	Up	GeneID:6277,Genbank:XM_017002033.1,HGNC:HGNC:10496,MIM:114110	S100 calcium binding protein A6
S100A8	3.32805e-08	Up	GeneID:6279,Genbank:NM_001319198.1,HGNC:HGNC:10498,MIM:123885	S100 calcium binding protein A8
S100A9	9.04614e-09	Up	GeneID:6280,Genbank:NM_002965.3,HGNC:HGNC:10499,MIM:123886	S100 calcium binding protein A9
S1PR3	0.0314479	Down	GeneID:1903,Genbank:NM_005226.3,HGNC:HGNC:3167,MIM:601965	sphingosine-1-phosphate receptor 3
SAA1	0.00476361	Up	GeneID:6288,Genbank:NM_000331.5,HGNC:HGNC:10513,MIM:104750	serum amyloid A1
SAA2	0.0100205	Up	GeneID:6289,Genbank:NM_001127380.2,HGNC:HGNC:10514,MIM:104751	serum amyloid A2
SAGE1	0.0187207	Up	GeneID:55511,Genbank:XM_017029621.1,HGNC:HGNC:30369,MIM:300359	sarcoma antigen 1
SAMD5	0.00258825	Down	GeneID:389432,Genbank:NM_001030060.2,HGNC:HGNC:21180	sterile alpha motif domain containing 5
SAMD9L	0.00904409	Up	GeneID:219285,Genbank:NM_001303500.2,HGNC:HGNC:1349,MIM:611170	sterile alpha motif domain containing 9 like
SAMSN1	0.00091502	Up	GeneID:64092,Genbank:NM_001256370.1,HGNC:HGNC:10528,MIM:607978	SAM domain, SH3 domain and nuclear localization signals 1
SCARA5	0.0411732	Down	GeneID:286133,Genbank:NM_173833.5,HGNC:HGNC:28701,MIM:611306	scavenger receptor class A member 5
SCARF2	0.0270517	Down	GeneID:91179,Genbank:NM_182895.4,HGNC:HGNC:19869,MIM:613619	scavenger receptor class F member 2
SCEL	0.000702937	Up	GeneID:8796,Genbank:NM_144777.2,HGNC:HGNC:10573,MIM:604112	sciellin
SCGB1D4	0.00207364	Down	GeneID:404552,Genbank:NM_206998.1,HGNC:HGNC:31748,MIM:615062	secretoglobin family 1D member 4
SCN7A	0.00538424	Up	GeneID:6332,Genbank:XM_006712681.3,HGNC:HGNC:10594,MIM:182392	sodium voltage-gated channel alpha subunit 7
SCTR	0.0058764	Up	GeneID:6344,Genbank:XM_017004671.1,HGNC:HGNC:10608,MIM:182098	secretin receptor
SCUBE2	0.000654974	Down	GeneID:57758,Genbank:NM_001330199.1,HGNC:HGNC:30425,MIM:611747	signal peptide, CUB domain and EGF like domain containing 2
SDC1	0.0210283	Up	GeneID:6382,Genbank:NM_001006946.1,HGNC:HGNC:10658,MIM:186355	syndecan 1
SDC2	0.00134166	Down	GeneID:6383,Genbank:XM_024447228.1,HGNC:HGNC:10659,MIM:142460	syndecan 2
SDK1	3.74181e-06	Down	GeneID:221935,Genbank:NM_152744.3,HGNC:HGNC:19307,MIM:607216	sidekick cell adhesion molecule 1
SDK2	2.08873e-06	Down	GeneID:54549,Genbank:XM_011524915.2,HGNC:HGNC:19308,MIM:607217	sidekick cell adhesion molecule 2
SELENBP1	0.0127907	Up	GeneID:8991,Genbank:NM_001258288.1,HGNC:HGNC:10719,MIM:604188	selenium binding protein 1
SELL	0.0196283	Up	GeneID:6402,Genbank:NM_000655.4,HGNC:HGNC:10720,MIM:153240	selectin L
SEMA3B	0.00411405	Down	GeneID:7869,Genbank:NM_004636.3,HGNC:HGNC:10724,MIM:601281	semaphorin 3B
SEMA3E	0.00355627	Up	GeneID:9723,Genbank:NM_012431.2,HGNC:HGNC:10727,MIM:608166	semaphorin 3E
SEMA4B	0.0125681	Up	GeneID:10509,Genbank:NM_020210.3,HGNC:HGNC:10730,MIM:617029	semaphorin 4B
2020-09-05	0.0378902	Down	GeneID:5413,Genbank:NM_002688.5,HGNC:HGNC:9164,MIM:602724	septin 5
SERPINA5	2.15771e-05	Down	GeneID:5104,Genbank:NM_000624.5,HGNC:HGNC:8723,MIM:601841	serpin family A member 5
SERPINB1	0.0214721	Up	GeneID:1992,Genbank:NM_030666.3,HGNC:HGNC:3311,MIM:130135	serpin family B member 1
SERPINB5	0.0312074	Up	GeneID:5268,Genbank:NM_002639.4,HGNC:HGNC:8949,MIM:154790	serpin family B member 5
SERPINE1	0.000169824	Up	GeneID:5054,Genbank:NM_000602.4,HGNC:HGNC:8583,MIM:173360	serpin family E member 1
SERPINE2	0.00203079	Up	GeneID:5270,Genbank:NM_001136528.1,HGNC:HGNC:8951,MIM:177010	serpin family E member 2
SERPING1	0.011431	Up	GeneID:710,Genbank:NM_000062.2,HGNC:HGNC:1228,MIM:606860	serpin family G member 1
SERPINH1	0.0202981	Down	GeneID:871,Genbank:NM_001207014.1,HGNC:HGNC:1546,MIM:600943	serpin family H member 1
SERTM2	2.26423e-15	Up	GeneID:401613,Genbank:NM_001354473.1,HGNC:HGNC:48576	serine rich and transmembrane domain containing 2
SEZ6L2	0.0354135	Down	GeneID:26470,Genbank:XM_017023135.2,HGNC:HGNC:30844,MIM:616667	seizure related 6 homolog like 2
SFN	0.00125618	Up	GeneID:2810,Genbank:NM_006142.4,HGNC:HGNC:10773,MIM:601290	stratifin
SFRP1	0.00367684	Down	GeneID:6422,Genbank:NM_003012.4,HGNC:HGNC:10776,MIM:604156	secreted frizzled related protein 1
SFRP2	1.25535e-05	Up	GeneID:6423,Genbank:NM_003013.2,HGNC:HGNC:10777,MIM:604157	secreted frizzled related protein 2
SFRP4	0.034659	Down	GeneID:6424,Genbank:NM_003014.3,HGNC:HGNC:10778,MIM:606570	secreted frizzled related protein 4
SGCA	0.0375707	Up	GeneID:6442,Genbank:XM_011525121.2,HGNC:HGNC:10805,MIM:600119	sarcoglycan alpha
SGCD	0.0324047	Up	GeneID:6444,Genbank:XM_017009724.1,HGNC:HGNC:10807,MIM:601411	sarcoglycan delta
SGIP1	0.00318686	Up	GeneID:84251,Genbank:XM_017002527.1,HGNC:HGNC:25412,MIM:611540	SH3 domain GRB2 like endophilin interacting protein 1
SGMS1	0.0292983	Up	GeneID:259230,Genbank:NM_147156.3,HGNC:HGNC:29799,MIM:611573	sphingomyelin synthase 1
SGMS2	0.0220331	Up	GeneID:166929,Genbank:XM_011531701.2,HGNC:HGNC:28395,MIM:611574	sphingomyelin synthase 2
SGPP1	0.0422788	Down	GeneID:81537,Genbank:XM_017021678.2,HGNC:HGNC:17720,MIM:612826	sphingosine-1-phosphate phosphatase 1
SGPP2	0.000169798	Up	GeneID:130367,Genbank:NM_001320834.1,HGNC:HGNC:19953,MIM:612827	sphingosine-1-phosphate phosphatase 2
SH2D4A	0.0441321	Up	GeneID:63898,Genbank:XM_011544610.1,HGNC:HGNC:26102,MIM:614968	SH2 domain containing 4A
SH3PXD2A	0.0289712	Down	GeneID:9644,Genbank:NM_014631.2,HGNC:HGNC:23664	SH3 and PX domains 2A
SHC2	0.0197821	Down	GeneID:25759,Genbank:NM_012435.2,HGNC:HGNC:29869,MIM:605217	SHC adaptor protein 2
SHISA6	0.000230496	Down	GeneID:388336,Genbank:NM_207386.3,HGNC:HGNC:34491,MIM:617327	shisa family member 6
SIDT1	0.0171459	Up	GeneID:54847,Genbank:XM_017006665.2,HGNC:HGNC:25967,MIM:606816	SID1 transmembrane family member 1
SIGLEC10	0.0387779	Up	GeneID:89790,Genbank:NM_001171161.1,HGNC:HGNC:15620,MIM:606091	sialic acid binding Ig like lectin 10
SIM2	0.000162207	Up	GeneID:6493,Genbank:XM_017028442.2,HGNC:HGNC:10883,MIM:600892	single-minded family bHLH transcription factor 2
SIPA1L2	0.0364445	Up	GeneID:57568,Genbank:XM_017001896.1,HGNC:HGNC:23800,MIM:611609	signal induced proliferation associated 1 like 2
SLA	0.00229417	Up	GeneID:6503,Genbank:NM_001282965.1,HGNC:HGNC:10902,MIM:601099	Src like adaptor
SLAMF6	0.0429715	Up	GeneID:114836,Genbank:XM_017000217.1,HGNC:HGNC:21392,MIM:606446	SLAM family member 6
SLAMF7	0.0287368	Up	GeneID:57823,Genbank:NM_021181.4,HGNC:HGNC:21394,MIM:606625	SLAM family member 7
SLAMF8	0.00172829	Up	GeneID:56833,Genbank:XM_011509775.2,HGNC:HGNC:21391,MIM:606620	SLAM family member 8
SLC11A1	0.00113711	Up	GeneID:6556,Genbank:XM_011511684.3,HGNC:HGNC:10907,MIM:600266	solute carrier family 11 member 1
SLC15A3	0.028881	Up	GeneID:51296,Genbank:NM_016582.2,HGNC:HGNC:18068,MIM:610408	solute carrier family 15 member 3
SLC16A1	0.010601	Down	GeneID:6566,Genbank:NM_003051.3,HGNC:HGNC:10922,MIM:600682	solute carrier family 16 member 1
SLC16A10	0.0012799	Up	GeneID:117247,Genbank:XM_011535422.2,HGNC:HGNC:17027,MIM:607550	solute carrier family 16 member 10
SLC16A3	0.0280487	Up	GeneID:9123,Genbank:XM_024451023.1,HGNC:HGNC:10924,MIM:603877	solute carrier family 16 member 3
SLC18A2	5.55035e-05	Down	GeneID:6571,Genbank:NM_003054.4,HGNC:HGNC:10935,MIM:193001	solute carrier family 18 member A2
SLC1A3	0.00172854	Up	GeneID:6507,Genbank:NM_004172.4,HGNC:HGNC:10941,MIM:600111	solute carrier family 1 member 3
SLC1A4	0.0216055	Down	GeneID:6509,Genbank:NM_001348406.1,HGNC:HGNC:10942,MIM:600229	solute carrier family 1 member 4
SLC22A5	0.0443864	Down	GeneID:6584,Genbank:NM_001308122.1,HGNC:HGNC:10969,MIM:603377	solute carrier family 22 member 5
SLC25A1	0.0495064	Down	GeneID:6576,Genbank:NM_005984.4,HGNC:HGNC:10979,MIM:190315	solute carrier family 25 member 1
SLC25A6	7.23268e-06	Up	GeneID:293,Genbank:NM_001636.3,HGNC:HGNC:10992,MIM:403000	solute carrier family 25 member 6
SLC28A3	0.000179897	Up	GeneID:64078,Genbank:XM_011518907.2,HGNC:HGNC:16484,MIM:608269	solute carrier family 28 member 3
SLC2A11	0.0187096	Down	GeneID:66035,Genbank:NM_030807.4,HGNC:HGNC:14239,MIM:610367	solute carrier family 2 member 11
SLC30A4	0.0239033	Down	GeneID:7782,Genbank:NM_013309.5,HGNC:HGNC:11015,MIM:602095	solute carrier family 30 member 4
SLC37A1	0.0487193	Up	GeneID:54020,Genbank:NM_018964.3,HGNC:HGNC:11024,MIM:608094	solute carrier family 37 member 1
SLC38A1	0.0149686	Up	GeneID:81539,Genbank:NM_001077484.1,HGNC:HGNC:13447,MIM:608490	solute carrier family 38 member 1
SLC38A5	0.0327201	Down	GeneID:92745,Genbank:NM_033518.3,HGNC:HGNC:18070,MIM:300649	solute carrier family 38 member 5
SLC44A4	0.0439196	Up	GeneID:80736,Genbank:NM_001178044.1,HGNC:HGNC:13941,MIM:606107	solute carrier family 44 member 4
SLC46A2	0.000284036	Down	GeneID:57864,Genbank:NM_033051.3,HGNC:HGNC:16055,MIM:608956	solute carrier family 46 member 2
SLC47A1	0.034671	Down	GeneID:55244,Genbank:NM_018242.2,HGNC:HGNC:25588,MIM:609832	solute carrier family 47 member 1
SLC4A11	0.0170909	Up	GeneID:83959,Genbank:NM_001174089.1,HGNC:HGNC:16438,MIM:610206	solute carrier family 4 member 11
SLC4A4	0.0172862	Up	GeneID:8671,Genbank:XM_024454269.1,HGNC:HGNC:11030,MIM:603345	solute carrier family 4 member 4
SLC51B	0.0119686	Down	GeneID:123264,Genbank:NM_178859.3,HGNC:HGNC:29956,MIM:612085	solute carrier family 51 beta subunit
SLC5A3	0.0426378	Down	GeneID:6526,Genbank:NM_006933.6,HGNC:HGNC:11038,MIM:600444	solute carrier family 5 member 3
SLC6A14	1.42054e-08	Up	GeneID:11254,Genbank:NM_007231.4,HGNC:HGNC:11047,MIM:300444	solute carrier family 6 member 14
SLC6A20	0.0263019	Up	GeneID:54716,Genbank:NM_022405.3,HGNC:HGNC:30927,MIM:605616	solute carrier family 6 member 20
SLC7A2	0.000960605	Down	GeneID:6542,Genbank:XM_017013746.1,HGNC:HGNC:11060,MIM:601872	solute carrier family 7 member 2
SLC7A5	0.0182183	Up	GeneID:8140,Genbank:NM_003486.6,HGNC:HGNC:11063,MIM:600182	solute carrier family 7 member 5
SLC9A3R1	0.0141015	Down	GeneID:9368,Genbank:NM_004252.4,HGNC:HGNC:11075,MIM:604990	SLC9A3 regulator 1
SLIT2	7.48024e-05	Up	GeneID:9353,Genbank:XM_005248211.3,HGNC:HGNC:11086,MIM:603746	slit guidance ligand 2
SLITRK4	0.00193925	Down	GeneID:139065,Genbank:NM_001184749.2,HGNC:HGNC:23502,MIM:300562	SLIT and NTRK like family member 4
SLITRK6	0.000178953	Down	GeneID:84189,Genbank:NM_032229.2,HGNC:HGNC:23503,MIM:609681	SLIT and NTRK like family member 6
SMCO3	0.00116447	Down	GeneID:440087,Genbank:NM_001013698.2,HGNC:HGNC:34401	single-pass membrane protein with coiled-coil domains 3
SMIM25	0.0457546	Up	GeneID:100506115,Genbank:XM_006723680.4,HGNC:HGNC:50328	small integral membrane protein 25
SMO	0.0445494	Down	GeneID:6608,Genbank:NM_005631.4,HGNC:HGNC:11119,MIM:601500	smoothened, frizzled class receptor
SMPX	0.0403837	Up	GeneID:23676,Genbank:NM_014332.2,HGNC:HGNC:11122,MIM:300226	small muscle protein, X-linked
SMTNL2	0.0416361	Down	GeneID:342527,Genbank:NM_198501.2,HGNC:HGNC:24764	smoothelin like 2
SNAI2	0.0422707	Down	GeneID:6591,Genbank:NM_003068.4,HGNC:HGNC:11094,MIM:602150	snail family transcriptional repressor 2
SOD2	0.00246335	Up	GeneID:6648,Genbank:NM_001322817.1,HGNC:HGNC:11180,MIM:147460	superoxide dismutase 2
SORBS1	0.00668622	Up	GeneID:10580,Genbank:XM_017015526.2,HGNC:HGNC:14565,MIM:605264	sorbin and SH3 domain containing 1
SORT1	0.0376604	Up	GeneID:6272,Genbank:NM_002959.6,HGNC:HGNC:11186,MIM:602458	sortilin 1
SOX6	0.018006	Up	GeneID:55553,Genbank:NM_033326.3,HGNC:HGNC:16421,MIM:607257	SRY-box 6
SOX9	0.000997159	Up	GeneID:6662,Genbank:NM_000346.3,HGNC:HGNC:11204,MIM:608160	SRY-box 9
SPAG6	0.0020093	Down	GeneID:9576,Genbank:NM_001253855.1,HGNC:HGNC:11215,MIM:605730	sperm associated antigen 6
SPATC1	0.0252172	Up	GeneID:375686,Genbank:XM_011517022.2,HGNC:HGNC:30510,MIM:610874	spermatogenesis and centriole associated 1
SPOCK1	0.0342534	Up	GeneID:6695,Genbank:NM_004598.3,HGNC:HGNC:11251,MIM:602264	SPARC (osteonectin), cwcv and kazal like domains proteoglycan 1
SPOCK2	0.0296757	Up	GeneID:9806,Genbank:NM_014767.2,HGNC:HGNC:13564,MIM:607988	SPARC (osteonectin), cwcv and kazal like domains proteoglycan 2
SPON1	0.0291851	Down	GeneID:10418,Genbank:NM_006108.3,HGNC:HGNC:11252,MIM:604989	spondin 1
SPON2	0.041682	Down	GeneID:10417,Genbank:NM_001199021.1,HGNC:HGNC:11253,MIM:605918	spondin 2
SPP1	3.58956e-09	Up	GeneID:6696,Genbank:NM_001251830.1,HGNC:HGNC:11255,MIM:166490	secreted phosphoprotein 1
SPRN	0.012369	Down	GeneID:503542,Genbank:NM_001012508.3,HGNC:HGNC:16871,MIM:610447	shadow of prion protein
SPRR2A	0.0305602	Up	GeneID:6700,Genbank:NM_005988.2,HGNC:HGNC:11261,MIM:182267	small proline rich protein 2A
SPRR3	0.0350132	Up	GeneID:6707,Genbank:NM_005416.2,HGNC:HGNC:11268,MIM:182271	small proline rich protein 3
SQOR	0.0421293	Up	GeneID:58472,Genbank:NM_001271213.1,HGNC:HGNC:20390,MIM:617658	sulfide quinone oxidoreductase
SRGN	0.00267375	Up	GeneID:5552,Genbank:XM_024448066.1,HGNC:HGNC:9361,MIM:177040	serglycin
SRPX	0.0325319	Down	GeneID:8406,Genbank:NM_001170750.1,HGNC:HGNC:11309,MIM:300187	sushi repeat containing protein, X-linked
SRRM4	0.00390591	Down	GeneID:84530,Genbank:NM_194286.3,HGNC:HGNC:29389,MIM:613103	serine/arginine repetitive matrix 4
ST6GAL1	0.0492919	Up	GeneID:6480,Genbank:NM_173216.2,HGNC:HGNC:10860,MIM:109675	ST6 beta-galactoside alpha-2,6-sialyltransferase 1
ST6GAL2	5.68689e-06	Down	GeneID:84620,Genbank:XM_011511999.2,HGNC:HGNC:10861,MIM:608472	ST6 beta-galactoside alpha-2,6-sialyltransferase 2
ST8SIA2	0.0266063	Down	GeneID:8128,Genbank:NM_001330416.1,HGNC:HGNC:10870,MIM:602546	ST8 alpha-N-acetyl-neuraminide alpha-2,8-sialyltransferase 2
STARD4	0.00970415	Down	GeneID:134429,Genbank:XM_017009043.2,HGNC:HGNC:18058,MIM:607049	StAR related lipid transfer domain containing 4
STAT1	0.0241542	Up	GeneID:6772,Genbank:XM_017004783.2,HGNC:HGNC:11362,MIM:600555	signal transducer and activator of transcription 1
STEAP2	0.0132521	Up	GeneID:261729,Genbank:NM_001244944.1,HGNC:HGNC:17885,MIM:605094	STEAP2 metalloreductase
STEAP4	0.0226459	Up	GeneID:79689,Genbank:NM_001205316.1,HGNC:HGNC:21923,MIM:611098	STEAP4 metalloreductase
STK26	0.0100838	Up	GeneID:51765,Genbank:NM_016542.3,HGNC:HGNC:18174,MIM:300547	serine/threonine kinase 26
STMN3	0.019082	Down	GeneID:50861,Genbank:NM_015894.3,HGNC:HGNC:15926,MIM:608362	stathmin 3
STON2	0.00666338	Up	GeneID:85439,Genbank:NM_001256430.1,HGNC:HGNC:30652,MIM:608467	stonin 2
STUM	0.048899	Up	GeneID:375057,Genbank:XM_011544183.3,HGNC:HGNC:30491	stum, mechanosensory transduction mediator homolog
SULF1	1.44112e-05	Up	GeneID:23213,Genbank:NM_015170.2,HGNC:HGNC:20391,MIM:610012	sulfatase 1
SULF2	0.0233734	Down	GeneID:55959,Genbank:XM_005260458.3,HGNC:HGNC:20392,MIM:610013	sulfatase 2
SUSD6	0.0226383	Up	GeneID:9766,Genbank:NM_014734.3,HGNC:HGNC:19956,MIM:616761	sushi domain containing 6
SV2C	0.00352391	Down	GeneID:22987,Genbank:XM_011543282.3,HGNC:HGNC:30670,MIM:610291	synaptic vesicle glycoprotein 2C
SYCE1	0.0468233	Down	GeneID:93426,Genbank:NM_130784.3,HGNC:HGNC:28852,MIM:611486	synaptonemal complex central element protein 1
SYT1	0.0350108	Down	GeneID:6857,Genbank:NM_001135805.1,HGNC:HGNC:11509,MIM:185605	synaptotagmin 1
SYT14	0.00139874	Down	GeneID:255928,Genbank:XM_017000935.2,HGNC:HGNC:23143,MIM:610949	synaptotagmin 14
SYT16	0.0386003	Down	GeneID:83851,Genbank:XM_017021698.1,HGNC:HGNC:23142,MIM:610950	synaptotagmin 16
SYTL2	0.0111727	Up	GeneID:54843,Genbank:NM_001289608.1,HGNC:HGNC:15585,MIM:612880	synaptotagmin like 2
TACC2	0.0332993	Up	GeneID:10579,Genbank:NM_001291877.1,HGNC:HGNC:11523,MIM:605302	transforming acidic coiled-coil containing protein 2
TAGLN	0.00130415	Up	GeneID:6876,Genbank:NM_001001522.2,HGNC:HGNC:11553,MIM:600818	transgelin
TAP1	0.0301789	Up	GeneID:6890,Genbank:NM_000593.5,HGNC:HGNC:43,MIM:170260	transporter 1, ATP binding cassette subfamily B member
TBC1D8	0.0275362	Up	GeneID:11138,Genbank:XM_005263862.4,HGNC:HGNC:17791	TBC1 domain family member 8
TBX18	4.28287e-08	Up	GeneID:9096,Genbank:XM_017011473.2,HGNC:HGNC:11595,MIM:604613	T-box 18
TBX2	0.00286988	Down	GeneID:6909,Genbank:NM_005994.3,HGNC:HGNC:11597,MIM:600747	T-box 2
TBX20	0.0176003	Up	GeneID:57057,Genbank:XM_017012456.1,HGNC:HGNC:11598,MIM:606061	T-box 20
TBX3	0.000277985	Down	GeneID:6926,Genbank:NM_005996.3,HGNC:HGNC:11602,MIM:601621	T-box 3
TCEAL7	0.00223385	Down	GeneID:56849,Genbank:NM_152278.4,HGNC:HGNC:28336,MIM:300771	transcription elongation factor A like 7
TCN1	0.00249657	Up	GeneID:6947,Genbank:NM_001062.3,HGNC:HGNC:11652,MIM:189905	transcobalamin 1
TDRD12	0.0428373	Down	GeneID:91646,Genbank:NM_001110822.1,HGNC:HGNC:25044	tudor domain containing 12
TENM3	0.00211858	Down	GeneID:55714,Genbank:XM_017008385.1,HGNC:HGNC:29944,MIM:610083	teneurin transmembrane protein 3
TFAP2A	2.53204e-09	Up	GeneID:7020,Genbank:XM_017011232.1,HGNC:HGNC:11742,MIM:107580	transcription factor AP-2 alpha
TFAP2B	0.0103725	Up	GeneID:7021,Genbank:XM_017011233.1,HGNC:HGNC:11743,MIM:601601	transcription factor AP-2 beta
TFEC	0.0440646	Up	GeneID:22797,Genbank:NM_001018058.2,HGNC:HGNC:11754,MIM:604732	transcription factor EC
TGFA	0.0263316	Up	GeneID:7039,Genbank:NM_001099691.2,HGNC:HGNC:11765,MIM:190170	transforming growth factor alpha
TGFBI	0.0021595	Down	GeneID:7045,Genbank:NM_000358.2,HGNC:HGNC:11771,MIM:601692	transforming growth factor beta induced
THBS2	0.00131699	Up	GeneID:7058,Genbank:NM_003247.3,HGNC:HGNC:11786,MIM:188061	thrombospondin 2
THEMIS2	0.00863418	Up	GeneID:9473,Genbank:XM_005246041.3,HGNC:HGNC:16839,MIM:617856	thymocyte selection associated family member 2
THY1	3.20123e-05	Down	GeneID:7070,Genbank:NM_001311162.1,HGNC:HGNC:11801,MIM:188230	Thy-1 cell surface antigen
TIGIT	0.0209449	Up	GeneID:201633,Genbank:XM_024453388.1,HGNC:HGNC:26838,MIM:612859	T cell immunoreceptor with Ig and ITIM domains
TIMP3	0.0305232	Up	GeneID:7078,Genbank:NM_000362.4,HGNC:HGNC:11822,MIM:188826	TIMP metallopeptidase inhibitor 3
TJP3	0.0216294	Up	GeneID:27134,Genbank:NM_001267560.1,HGNC:HGNC:11829,MIM:612689	tight junction protein 3
TLE4	0.0147365	Down	GeneID:7091,Genbank:NM_001282760.1,HGNC:HGNC:11840,MIM:605132	transducin like enhancer of split 4
TLR2	0.00590994	Up	GeneID:7097,Genbank:XM_017008573.1,HGNC:HGNC:11848,MIM:603028	toll like receptor 2
TMC5	3.41456e-10	Up	GeneID:79838,Genbank:NM_001308161.1,HGNC:HGNC:22999,MIM:617197	transmembrane channel like 5
TMEM101	0.024615	Down	GeneID:84336,Genbank:XM_011525353.2,HGNC:HGNC:28653	transmembrane protein 101
TMEM119	0.00283558	Down	GeneID:338773,Genbank:NM_181724.2,HGNC:HGNC:27884	transmembrane protein 119
TMEM120B	9.56001e-05	Down	GeneID:144404,Genbank:NM_001080825.2,HGNC:HGNC:32008,MIM:616551	transmembrane protein 120B
TMEM132B	0.000130822	Down	GeneID:114795,Genbank:XM_011537852.2,HGNC:HGNC:29397	transmembrane protein 132B
TMEM132C	1.1888e-06	Down	GeneID:92293,Genbank:NM_001136103.2,HGNC:HGNC:25436	transmembrane protein 132C
TMEM132D	1.62528e-05	Down	GeneID:121256,Genbank:NM_133448.2,HGNC:HGNC:29411,MIM:611257	transmembrane protein 132D
TMEM158	0.0400736	Down	GeneID:25907,Genbank:NM_015444.2,HGNC:HGNC:30293	transmembrane protein 158 (gene/pseudogene)
TMEM176B	0.0426674	Up	GeneID:28959,Genbank:NM_014020.3,HGNC:HGNC:29596,MIM:610385	transmembrane protein 176B
TMEM184A	0.0456587	Up	GeneID:202915,Genbank:NM_001097620.1,HGNC:HGNC:28797	transmembrane protein 184A
TMEM196	0.0137416	Down	GeneID:256130,Genbank:NM_152774.3,HGNC:HGNC:22431	transmembrane protein 196
TMEM200A	0.0031676	Down	GeneID:114801,Genbank:NM_001258277.1,HGNC:HGNC:21075	transmembrane protein 200A
TMEM246	0.0234509	Down	GeneID:84302,Genbank:NM_032342.2,HGNC:HGNC:28180	transmembrane protein 246
TMEM26	1.55141e-05	Down	GeneID:219623,Genbank:NM_178505.7,HGNC:HGNC:28550,MIM:617803	transmembrane protein 26
TMEM35A	0.0426262	Down	GeneID:59353,Genbank:NM_021637.2,HGNC:HGNC:25864	transmembrane protein 35A
TMEM40	0.0273363	Up	GeneID:55287,Genbank:NM_001284406.1,HGNC:HGNC:25620	transmembrane protein 40
TMEM47	0.00534474	Up	GeneID:83604,Genbank:NM_031442.3,HGNC:HGNC:18515,MIM:300698	transmembrane protein 47
TMEM59L	0.0338834	Down	GeneID:25789,Genbank:NM_012109.2,HGNC:HGNC:13237,MIM:617096	transmembrane protein 59 like
TMEM63C	0.0299572	Down	GeneID:57156,Genbank:NM_020431.3,HGNC:HGNC:23787	transmembrane protein 63C
TMPRSS13	0.00288013	Up	GeneID:84000,Genbank:NM_001206789.1,HGNC:HGNC:29808,MIM:610050	transmembrane serine protease 13
TMPRSS3	0.0100482	Up	GeneID:64699,Genbank:NM_001256317.1,HGNC:HGNC:11877,MIM:605511	transmembrane serine protease 3
TMPRSS4	2.6746e-05	Up	GeneID:56649,Genbank:NM_019894.3,HGNC:HGNC:11878,MIM:606565	transmembrane serine protease 4
TMSB15A	0.0103345	Down	GeneID:11013,Genbank:NM_021992.2,HGNC:HGNC:30744,MIM:300939	thymosin beta 15a
TNFAIP2	0.00159381	Up	GeneID:7127,Genbank:XM_011537115.2,HGNC:HGNC:11895,MIM:603300	TNF alpha induced protein 2
TNFAIP8	0.0397354	Up	GeneID:25816,Genbank:NM_001286817.1,HGNC:HGNC:17260,MIM:612111	TNF alpha induced protein 8
TNFRSF17	0.0326843	Up	GeneID:608,Genbank:NM_001192.2,HGNC:HGNC:11913,MIM:109545	TNF receptor superfamily member 17
TNFSF13B	0.0468697	Up	GeneID:10673,Genbank:NM_006573.4,HGNC:HGNC:11929,MIM:603969	TNF superfamily member 13b
TNFSF15	0.00750733	Up	GeneID:9966,Genbank:NM_005118.3,HGNC:HGNC:11931,MIM:604052	TNF superfamily member 15
TNS4	0.0221195	Up	GeneID:84951,Genbank:XM_005257744.1,HGNC:HGNC:24352,MIM:608385	tensin 4
TNXB	0.0150729	Down	GeneID:7148,Genbank:NM_019105.6,HGNC:HGNC:11976,MIM:600985	tenascin XB
TP63	0.00342975	Up	GeneID:8626,Genbank:NM_001329964.1,HGNC:HGNC:15979,MIM:603273	tumor protein p63
TPBG	0.0226583	Down	GeneID:7162,Genbank:NM_006670.4,HGNC:HGNC:12004,MIM:190920	trophoblast glycoprotein
TPH1	0.000662701	Up	GeneID:7166,Genbank:NM_004179.2,HGNC:HGNC:12008,MIM:191060	tryptophan hydroxylase 1
TPRG1	0.00638921	Up	GeneID:285386,Genbank:XM_017006261.2,HGNC:HGNC:24759	tumor protein p63 regulated 1
TPSAB1	0.0285719	Up	GeneID:7177,Genbank:NM_003294.3,HGNC:HGNC:12019,MIM:191080	tryptase alpha/beta 1
TRIB2	0.0144698	Down	GeneID:28951,Genbank:NM_021643.3,HGNC:HGNC:30809,MIM:609462	tribbles pseudokinase 2
TRIL	0.0152328	Up	GeneID:9865,Genbank:NM_014817.3,HGNC:HGNC:22200,MIM:613356	TLR4 interactor with leucine rich repeats
TRIM10	0.0366244	Up	GeneID:10107,Genbank:XM_011514225.1,HGNC:HGNC:10072,MIM:605701	tripartite motif containing 10
TRIM15	0.00851632	Up	GeneID:89870,Genbank:NM_033229.2,HGNC:HGNC:16284	tripartite motif containing 15
TRIM29	0.0256902	Up	GeneID:23650,Genbank:NM_001330382.1,HGNC:HGNC:17274,MIM:610658	tripartite motif containing 29
TRMT9B	0.00021366	Down	GeneID:57604,Genbank:NM_020844.2,HGNC:HGNC:26725,MIM:615666	tRNA methyltransferase 9B (putative)
TRO	0.0292141	Down	GeneID:7216,Genbank:NM_001039705.2,HGNC:HGNC:12326,MIM:300132	trophinin
TRPC4	0.042757	Up	GeneID:7223,Genbank:NM_001135958.2,HGNC:HGNC:12336,MIM:603651	transient receptor potential cation channel subfamily C member 4
TRPC6	0.000318379	Down	GeneID:7225,Genbank:XM_017018221.2,HGNC:HGNC:12338,MIM:603652	transient receptor potential cation channel subfamily C member 6
TRPM8	0.0385304	Up	GeneID:79054,Genbank:XM_011511810.2,HGNC:HGNC:17961,MIM:606678	transient receptor potential cation channel subfamily M member 8
TSC22D3	0.00905856	Up	GeneID:1831,Genbank:XM_005262099.1,HGNC:HGNC:3051,MIM:300506	TSC22 domain family member 3
TSHZ3	0.000100969	Down	GeneID:57616,Genbank:NM_020856.3,HGNC:HGNC:30700,MIM:614119	teashirt zinc finger homeobox 3
TSPAN8	0.0123127	Up	GeneID:7103,Genbank:XM_006719583.3,HGNC:HGNC:11855,MIM:600769	tetraspanin 8
TSPYL5	0.00479324	Down	GeneID:85453,Genbank:NM_033512.2,HGNC:HGNC:29367,MIM:614721	TSPY like 5
TTC39B	0.0389669	Up	GeneID:158219,Genbank:NM_001168341.1,HGNC:HGNC:23704,MIM:613574	tetratricopeptide repeat domain 39B
TTC6	5.02229e-07	Up	GeneID:319089,Genbank:XM_024449560.1,HGNC:HGNC:19739	tetratricopeptide repeat domain 6
TTC9	0.0154791	Up	GeneID:23508,Genbank:NM_015351.1,HGNC:HGNC:20267,MIM:610488	tetratricopeptide repeat domain 9
TUB	0.0248315	Down	GeneID:7275,Genbank:XM_005253109.3,HGNC:HGNC:12406,MIM:601197	tubby bipartite transcription factor
TUBA4A	0.0248536	Up	GeneID:7277,Genbank:NM_001278552.1,HGNC:HGNC:12407,MIM:191110	tubulin alpha 4a
TUBB2B	0.0173275	Down	GeneID:347733,Genbank:NM_178012.4,HGNC:HGNC:30829,MIM:612850	tubulin beta 2B class IIb
TUBB4A	0.0188861	Down	GeneID:10382,Genbank:NM_001289129.1,HGNC:HGNC:20774,MIM:602662	tubulin beta 4A class IVa
TWIST2	1.24681e-06	Down	GeneID:117581,Genbank:NM_001271893.3,HGNC:HGNC:20670,MIM:607556	twist family bHLH transcription factor 2
TYMP	0.00041488	Up	GeneID:1890,Genbank:NM_001953.4,HGNC:HGNC:3148,MIM:131222	thymidine phosphorylase
TYRO3	0.0028619	Down	GeneID:7301,Genbank:NM_006293.3,HGNC:HGNC:12446,MIM:600341	TYRO3 protein tyrosine kinase
UBD	2.43217e-05	Up	GeneID:10537,Genbank:NM_006398.3,HGNC:HGNC:18795,MIM:606050	ubiquitin D
UGT2B17	0.0269371	Down	GeneID:7367,Genbank:NM_001077.3,HGNC:HGNC:12547,MIM:601903	UDP glucuronosyltransferase family 2 member B17
UPK1B	8.34368e-08	Up	GeneID:7348,Genbank:NM_006952.3,HGNC:HGNC:12578,MIM:602380	uroplakin 1B
USH1C	0.00802571	Up	GeneID:10083,Genbank:NM_001297764.1,HGNC:HGNC:12597,MIM:605242	USH1 protein network component harmonin
USP43	0.0199768	Up	GeneID:124739,Genbank:XM_011523641.1,HGNC:HGNC:20072	ubiquitin specific peptidase 43
UST	0.00335505	Down	GeneID:10090,Genbank:XM_017010152.1,HGNC:HGNC:17223,MIM:610752	uronyl 2-sulfotransferase
VASH1	0.0465545	Down	GeneID:22846,Genbank:NM_014909.4,HGNC:HGNC:19964,MIM:609011	vasohibin 1
VAV3	1.57164e-07	Up	GeneID:10451,Genbank:NM_006113.4,HGNC:HGNC:12659,MIM:605541	vav guanine nucleotide exchange factor 3
VAX2	0.0427502	Up	GeneID:25806,Genbank:XM_006711982.4,HGNC:HGNC:12661,MIM:604295	ventral anterior homeobox 2
VCAM1	0.000187122	Up	GeneID:7412,Genbank:NM_001078.3,HGNC:HGNC:12663,MIM:192225	vascular cell adhesion molecule 1
VDR	3.16322e-05	Up	GeneID:7421,Genbank:NM_000376.2,HGNC:HGNC:12679,MIM:601769	vitamin D receptor
VGLL3	0.043378	Down	GeneID:389136,Genbank:NM_001320494.1,HGNC:HGNC:24327,MIM:609980	vestigial like family member 3
VIL1	0.019265	Up	GeneID:7429,Genbank:NM_007127.2,HGNC:HGNC:12690,MIM:193040	villin 1
VNN2	0.0170125	Up	GeneID:8875,Genbank:XM_017011408.1,HGNC:HGNC:12706,MIM:603571	vanin 2
VNN3	0.00262003	Up	GeneID:55350,Genbank:NM_001291703.1,HGNC:HGNC:16431,MIM:606592	vanin 3
VSIR	0.0490716	Up	GeneID:64115,Genbank:NM_022153.1,HGNC:HGNC:30085,MIM:615608	V-set immunoregulatory receptor
VSTM4	0.00011018	Down	GeneID:196740,Genbank:NM_001031746.4,HGNC:HGNC:26470	V-set and transmembrane domain containing 4
VTCN1	0.0014128	Up	GeneID:79679,Genbank:XM_017002335.2,HGNC:HGNC:28873,MIM:608162	V-set domain containing T cell activation inhibitor 1
VWA2	0.00869584	Up	GeneID:340706,Genbank:NM_001272046.1,HGNC:HGNC:24709	von Willebrand factor A domain containing 2
VWC2	7.96919e-09	Down	GeneID:375567,Genbank:NM_198570.4,HGNC:HGNC:30200,MIM:611108	von Willebrand factor C domain containing 2
WARS	0.00438177	Up	GeneID:7453,Genbank:NM_213645.1,HGNC:HGNC:12729,MIM:191050	tryptophanyl-tRNA synthetase
WDFY4	0.0409547	Up	GeneID:57705,Genbank:XM_017016465.2,HGNC:HGNC:29323,MIM:613316	WDFY family member 4
WDR49	0.0229435	Up	GeneID:151790,Genbank:NM_001348951.1,HGNC:HGNC:26587	WD repeat domain 49
WDR86	0.0297926	Down	GeneID:349136,Genbank:XM_011516151.3,HGNC:HGNC:28020	WD repeat domain 86
WFDC1	0.0266734	Down	GeneID:58189,Genbank:XM_024450364.1,HGNC:HGNC:15466,MIM:605322	WAP four-disulfide core domain 1
WNT2	0.0229756	Down	GeneID:7472,Genbank:NM_003391.2,HGNC:HGNC:12780,MIM:147870	Wnt family member 2
WNT4	6.8996e-05	Down	GeneID:54361,Genbank:NM_030761.4,HGNC:HGNC:12783,MIM:603490	Wnt family member 4
WNT5A	0.0485446	Down	GeneID:7474,Genbank:XM_017007127.1,HGNC:HGNC:12784,MIM:164975	Wnt family member 5A
WT1	9.31912e-07	Down	GeneID:7490,Genbank:NM_000378.5,HGNC:HGNC:12796,MIM:607102	Wilms tumor 1
XDH	0.00469038	Up	GeneID:7498,Genbank:XM_011533095.2,HGNC:HGNC:12805,MIM:607633	xanthine dehydrogenase
XG	0.00898564	Up	GeneID:7499,Genbank:XM_017029787.2,HGNC:HGNC:12806,MIM:300879	Xg blood group
XYLT1	0.0440323	Down	GeneID:64131,Genbank:NM_022166.3,HGNC:HGNC:15516,MIM:608124	xylosyltransferase 1
ZBTB16	0.000518019	Up	GeneID:7704,Genbank:XM_024448681.1,HGNC:HGNC:12930,MIM:176797	zinc finger and BTB domain containing 16
ZBTB38	0.0304307	Down	GeneID:253461,Genbank:NM_001080412.2,HGNC:HGNC:26636,MIM:612218	zinc finger and BTB domain containing 38
ZBTB46	0.0274196	Down	GeneID:140685,Genbank:NM_025224.3,HGNC:HGNC:16094,MIM:614639	zinc finger and BTB domain containing 46
ZBTB7C	0.0404652	Up	GeneID:201501,Genbank:XM_017025608.1,HGNC:HGNC:31700,MIM:616591	zinc finger and BTB domain containing 7C
ZC3H12A	0.0437968	Up	GeneID:80149,Genbank:NM_001323551.1,HGNC:HGNC:26259,MIM:610562	zinc finger CCCH-type containing 12A
ZDHHC22	0.0478572	Down	GeneID:283576,Genbank:XM_011536661.2,HGNC:HGNC:20106	zinc finger DHHC-type containing 22
ZFPM2	0.0377975	Down	GeneID:23414,Genbank:XM_011516948.2,HGNC:HGNC:16700,MIM:603693	zinc finger protein, FOG family member 2
ZIC1	1.70967e-06	Up	GeneID:7545,Genbank:NM_003412.3,HGNC:HGNC:12872,MIM:600470	Zic family member 1
ZMAT4	0.00931542	Down	GeneID:79698,Genbank:XM_024447276.1,HGNC:HGNC:25844	zinc finger matrin-type 4
ZNF185	0.00150652	Down	GeneID:7739,Genbank:XM_017029821.1,HGNC:HGNC:12976,MIM:300381	zinc finger protein 185 with LIM domain
ZNF385B	0.000295714	Up	GeneID:151126,Genbank:XM_011510713.3,HGNC:HGNC:26332,MIM:612344	zinc finger protein 385B
ZNF436	0.035273	Down	GeneID:80818,Genbank:NM_001077195.1,HGNC:HGNC:20814,MIM:611703	zinc finger protein 436
ZNF486	0.000116399	Down	GeneID:90649,Genbank:NM_052852.3,HGNC:HGNC:20807	zinc finger protein 486
ZNF506	0.0176677	Down	GeneID:440515,Genbank:NM_001145404.1,HGNC:HGNC:23780	zinc finger protein 506
ZNF516	0.0113031	Down	GeneID:9658,Genbank:NM_014643.3,HGNC:HGNC:28990,MIM:615114	zinc finger protein 516
ZNF626	0.0218731	Down	GeneID:199777,Genbank:NM_001076675.2,HGNC:HGNC:30461	zinc finger protein 626
ZNF704	0.0471894	Down	GeneID:619279,Genbank:XM_017013725.1,HGNC:HGNC:32291	zinc finger protein 704
ZNF727	0.00166037	Down	GeneID:442319,Genbank:XM_017012225.2,HGNC:HGNC:22785	zinc finger protein 727
ZNF831	0.0327705	Up	GeneID:128611,Genbank:XM_011528540.2,HGNC:HGNC:16167	zinc finger protein 831
ZNF99	0.0372466	Down	GeneID:7652,Genbank:NM_001080409.2,HGNC:HGNC:13175,MIM:603981	zinc finger protein 99
ZYG11A	0.0123598	Up	GeneID:440590,Genbank:NM_001004339.2,HGNC:HGNC:32058	zyg-11 family member A, cell cycle regulator
